# Supplementary material for: Multi-modal comparison of molecular programs driving nurse cell death and clearance in Drosophila melanogaster oogenesis
Source: PLoS Genet. 2025 Jan 3;21(1):e1011220. doi: 10.1371/journal.pgen.1011220 (PMC11734916; doi:10.1371/journal.pgen.1011220)
Supplement: S2 Table — Log fold change and FDR adjusted p-values obtained from DESeq2 (translatome, scRNA-seq) or DEP (secretome) are summarized for the SFC vs. fed AFC comparison. (XLSM) [file pgen.1011220.s005.xlsm]

## Sheet: fed SFCs vs fed AFCs
Differentially regulated candidates (Log fold change and FDR adjusted p-values) in phagoptosis (Fed SFCs/Fed AFCs) in the translatome, secretome, and the integrated scRNA-seq datasets.
gene	translatomeL2FC	translatomePADJ	scrnaseqL2FC	scrnaseqPADJ	secretomeL2FC	secretomePADJ
CG3397	-10.5703	1.0263e-69	NA	NA	NA	NA
LysD	-5.67115	1.71978e-36	NA	NA	NA	NA
CG13947	3.38924	4.01468e-32	NA	NA	NA	NA
CG12224	-4.75542	1.30877e-30	NA	NA	NA	NA
LysB	-5.34099	1.97441e-29	NA	NA	NA	NA
FBgn0039307	3.31713	8.84416e-29	NA	NA	0.606	0.953
MtnB	-3.27936	7.86626e-25	NA	NA	NA	NA
CG14711	2.23648	1.87968e-21	NA	NA	NA	NA
CG5958	-2.35743	1.94478e-21	1.06753	8.05738e-48	0.531	0.948
TpnC41C	4.13145	5.83577e-21	NA	NA	NA	NA
CG43134	-3.81484	1.22165e-19	0.848584	3.81561e-20	NA	NA
DNAlig3	-2.68376	1.89033e-19	NA	NA	NA	NA
CG43965	-4.42926	1.15919e-18	NA	NA	NA	NA
Hpd	2.03546	1.87196e-17	NA	NA	NA	NA
GstD2	-2.67684	2.80361e-17	0.131189	1	NA	NA
Jon99Fi	-1.94248	2.80361e-17	NA	NA	NA	NA
Scp1	4.0156	9.6465e-17	NA	NA	NA	NA
LysE	-3.89977	1.09007e-16	NA	NA	NA	NA
CG44476	-4.14656	2.02796e-16	-0.106656	1	NA	NA
CG3906	3.18738	5.63686e-16	NA	NA	NA	NA
Obp56d	4.67268	8.1831e-16	NA	NA	NA	NA
CG13737	-3.80585	8.6488e-16	NA	NA	NA	NA
CG15418	-3.6609	8.73615e-16	NA	NA	NA	NA
CG14645	5.89608	4.53893e-15	NA	NA	NA	NA
CG6403	-5.81825	2.85769e-14	NA	NA	NA	NA
TrissinR	-3.22603	3.73488e-14	NA	NA	NA	NA
Vm32E	-3.05884	8.12313e-14	-3.22977	1.73925e-144	-2.53	0.00044
CG44141	3.33393	1.0608e-13	NA	NA	NA	NA
Ugt36A1	-2.43788	4.42383e-13	NA	NA	NA	NA
Spase12	-1.85196	4.88432e-13	-0.809283	3.40152e-101	NA	NA
CG42305	2.50957	6.56775e-13	NA	NA	NA	NA
CG18598	-4.96765	1.80469e-12	NA	NA	NA	NA
CG12177	-2.10934	2.75798e-12	NA	NA	3.05	0.901
Tyler	-0.0678795	3.49973e-12	NA	NA	NA	NA
CG6409	2.44078	3.63068e-12	NA	NA	NA	NA
Cp15	-2.90174	5.77487e-12	0.416234	NA	-2.93	0.00125
EbpIII	2.66361	1.15759e-11	NA	NA	NA	NA
CG34324	3.06774	3.47765e-11	NA	NA	NA	NA
Jon65Ai	-1.51458	4.09762e-11	NA	NA	NA	NA
CG15423	-2.44761	7.44347e-11	NA	NA	NA	NA
CG13618	5.19446	8.4324e-11	NA	NA	NA	NA
GstD3	-2.48961	1.00573e-10	1.29163	1.41163e-87	NA	NA
CG31086	-1.70259	2.45652e-10	NA	NA	NA	NA
CG17470	-2.4138	3.4186e-10	NA	NA	NA	NA
CG42502	1.86075	4.54816e-10	NA	NA	NA	NA
CG13998	-3.10585	6.17327e-10	-0.543501	1.95817e-38	NA	NA
Nach	-6.18265	7.33683e-10	NA	NA	NA	NA
CG12708	2.67338	1.87535e-09	NA	NA	NA	NA
CG11893	3.59539	1.87535e-09	NA	NA	NA	NA
Sec61beta	-1.53402	2.89188e-09	-1.33982	0	-0.233	0.958
Cp16	-2.34123	2.89188e-09	0.326164	NA	-1.85	0.0366
GstD8	-3.40562	2.89188e-09	NA	NA	NA	NA
Mlc1	2.03704	3.70087e-09	NA	NA	NA	NA
Jon99Ciii	-1.74993	7.22605e-09	NA	NA	NA	NA
Drs	2.86458	1.03242e-08	NA	NA	NA	NA
CG7675	-2.12203	1.08285e-08	-0.695345	1.56405e-58	0.899	0.873
CG11600	-8.76135	1.08285e-08	NA	NA	NA	NA
CG4363	-2.24904	1.11294e-08	NA	NA	NA	NA
eIF3g1	-1.26901	1.34907e-08	0.256729	8.03256e-09	-0.131	0.959
Jon99Ciii_1	-1.45795	1.44609e-08	NA	NA	NA	NA
Ctr1B	-2.32728	1.55225e-08	NA	NA	NA	NA
CG4101	-1.72004	1.92823e-08	0.396533	1.3126e-28	NA	NA
CG43156	-3.51499	1.96933e-08	-0.064964	1	NA	NA
CG16995	-2.08567	1.96933e-08	NA	NA	NA	NA
Hex-C	1.2734	3.80352e-08	NA	NA	NA	NA
CG44198	-4.59203	4.6608e-08	NA	NA	NA	NA
Act79B	2.56817	5.04959e-08	NA	NA	NA	NA
lectin-37Db	-1.77684	5.15932e-08	NA	NA	NA	NA
CG14105	2.72769	5.30666e-08	NA	NA	NA	NA
CG14125	2.93961	6.11789e-08	NA	NA	NA	NA
CG18003	1.48624	6.4747e-08	NA	NA	NA	NA
CG11889	2.2104	7.66436e-08	NA	NA	NA	NA
CG6733	2.53307	7.78625e-08	NA	NA	NA	NA
CG33169	-1.33116	9.05274e-08	-0.803749	4.79463e-100	NA	NA
CG14187	-2.66938	1.02329e-07	NA	NA	NA	NA
narya	-4.20695	1.27369e-07	NA	NA	NA	NA
Dip-B	-1.29314	1.49058e-07	1.13918	NA	-1.77	0.74
Unc-115b	1.62332	1.49058e-07	NA	NA	-0.147	0.961
Cyp4p2	-7.79072	1.85402e-07	NA	NA	NA	NA
IMPPP	2.07246	1.97324e-07	NA	NA	NA	NA
CG11279	-1.47379	2.38791e-07	-0.128802	0.0166815	NA	NA
CG5382	-1.10617	2.43156e-07	-0.196217	5.08098e-10	NA	NA
CG16986	-1.98986	2.53044e-07	NA	NA	NA	NA
BomBc3	2.98496	2.76771e-07	NA	NA	NA	NA
CG7080	-7.38989	3.08536e-07	NA	NA	NA	NA
mex1	-2.1317	3.12796e-07	NA	NA	NA	NA
CG9577	-1.22494	3.80245e-07	0.350173	4.38771e-22	NA	NA
dwg	-1.37394	4.42794e-07	NA	NA	NA	NA
CG33941	3.08115	4.7425e-07	0.131831	1	NA	NA
Six4	-2.04617	4.84977e-07	1.26216	3.75265e-130	NA	NA
Cp19	-1.74319	4.84977e-07	0.170819	NA	-0.826	0.878
fuss	-1.8145	4.84977e-07	NA	NA	NA	NA
CG17919	2.51635	4.91257e-07	NA	NA	NA	NA
Acbp3	-2.11076	5.13172e-07	NA	NA	NA	NA
CG31205	3.23479	5.33306e-07	NA	NA	NA	NA
primo-1	-1.47433	5.56605e-07	NA	NA	NA	NA
CG6766	-1.25068	5.60034e-07	0.207437	0.00277426	-0.725	0.86
hgo	1.85835	5.97236e-07	NA	NA	NA	NA
CG43886	-4.58483	7.86016e-07	-0.244964	5.90105e-07	NA	NA
CG13364	-1.28862	8.43361e-07	-0.132629	0.00263742	NA	NA
Obp57c	2.41434	8.46177e-07	NA	NA	NA	NA
Cyp6a18	2.66856	9.23987e-07	NA	NA	NA	NA
Cp36	-1.53652	1.07551e-06	0.970221	NA	-0.261	0.951
ND1	2.36627	1.21203e-06	NA	NA	NA	NA
Sms	0.981998	1.21203e-06	NA	NA	NA	NA
Sox14	-1.5597	1.31588e-06	0.731235	1.10425e-58	NA	NA
bgm	1.05363	1.37587e-06	NA	NA	1.52	0.9
Obp19c	-1.90845	1.47458e-06	0.279763	NA	NA	NA
Listericin	3.29263	1.79771e-06	NA	NA	NA	NA
CG30334	-2.64571	1.93888e-06	NA	NA	NA	NA
GstD4	-3.03419	1.94823e-06	NA	NA	NA	NA
Jon25Biii	-1.01882	1.98863e-06	NA	NA	NA	NA
CG14302	-4.69133	1.99253e-06	NA	NA	NA	NA
CG43135	-2.89264	1.99253e-06	NA	NA	NA	NA
CG15043	-1.95362	2.06366e-06	NA	NA	NA	NA
CG18067	1.9255	2.06366e-06	NA	NA	NA	NA
CG4783	2.28646	2.08184e-06	NA	NA	NA	NA
Cyp6a17	6.32962	2.40324e-06	NA	NA	NA	NA
CG18547	-1.90154	2.57405e-06	NA	NA	NA	NA
CG1461	2.14511	2.65808e-06	NA	NA	NA	NA
CG33774	-1.68343	2.69908e-06	-0.258524	2.31344e-15	NA	NA
Sirup	-1.51701	2.72847e-06	1.11881	8.32992e-97	NA	NA
Smyd3	-1.16381	2.91046e-06	NA	NA	NA	NA
MtnD	-1.98287	2.91046e-06	NA	NA	NA	NA
EMC6	-1.41291	3.71905e-06	NA	NA	-0.446	0.922
CG2685	-1.43753	4.29154e-06	NA	NA	NA	NA
CG32198	4.16997	4.94547e-06	NA	NA	NA	NA
COX7C	-1.0164	5.91792e-06	0.141453	1	NA	NA
BomS1	2.62101	6.10355e-06	NA	NA	NA	NA
CG43774	-1.94109	6.32522e-06	NA	NA	NA	NA
CG9344	-1.27853	7.11464e-06	-0.0145124	1	NA	NA
alphaTub84D	-1.0531	7.18329e-06	-0.0120793	1	-0.0968	0.961
fsd	-1.27521	7.18329e-06	NA	NA	NA	NA
CG43679	1.80934	7.64751e-06	NA	NA	NA	NA
Faa	1.77666	7.86699e-06	NA	NA	NA	NA
Tom7	-1.07938	1.0264e-05	-0.28206	1.85554e-16	NA	NA
CG10623	-1.31562	1.05093e-05	-0.283433	1.90631e-13	0.751	0.948
shd	-4.77149	1.11153e-05	NA	NA	NA	NA
cib	-1.40229	1.19828e-05	1.60259	1.10167e-186	NA	NA
CG14246	2.47959	1.23875e-05	NA	NA	NA	NA
Arpc4	-1.25538	1.24042e-05	0.592572	4.38627e-58	0.308	0.946
CG13117	-1.36352	1.34838e-05	1.39637	NA	NA	NA
CG42565	-2.79267	1.37421e-05	NA	NA	NA	NA
CG4716	1.23683	1.40508e-05	NA	NA	NA	NA
COX8	-0.768026	1.46757e-05	0.0528339	1	NA	NA
Vm26Aa	-1.79943	1.49127e-05	-3.60343	0	NA	NA
Oat	-1.24464	1.49127e-05	1.77882	0	0.295	0.959
bcd	1.63999	1.61386e-05	NA	NA	NA	NA
CG7194	-2.32608	1.62693e-05	-0.208384	2.97774e-07	NA	NA
CG8306	1.80869	1.7059e-05	NA	NA	NA	NA
CG34220	1.77866	1.78803e-05	NA	NA	NA	NA
St4	-1.78787	1.80452e-05	-0.761327	1.40934e-83	0.0387	0.964
Peritrophin-15a	-1.88451	1.83381e-05	NA	NA	NA	NA
Sbat	-1.33358	2.01314e-05	NA	NA	NA	NA
Jon25Bi	-1.18056	2.15792e-05	NA	NA	NA	NA
Sec61gamma	-1.04162	2.22548e-05	-1.17487	7.32548e-276	-0.0874	0.961
CG14109	2.29102	2.22548e-05	NA	NA	NA	NA
Vha68-1	2.00128	2.27231e-05	NA	NA	NA	NA
Usp10	1.21942	2.30204e-05	0.0758113	1	2.08	0.721
kis	1.58486	2.60056e-05	0.0910173	1	NA	NA
CG31229	-0.960087	3.0506e-05	0.0611394	1	NA	NA
up	2.00344	3.06298e-05	NA	NA	NA	NA
mahj	0.884151	3.31861e-05	NA	NA	0.375	0.939
Ufc1	-1.18249	3.36405e-05	-0.543925	1.46309e-54	0.632	0.877
CG33509	3.16281	3.43459e-05	NA	NA	NA	NA
CG33301	-1.49647	3.75414e-05	NA	NA	NA	NA
twr	-0.965318	4.45472e-05	-0.713456	1.15191e-100	0.116	0.959
Vml	-1.41254	4.7068e-05	-2.59816	3.18901e-101	-2.84	0.0506
Npc2a	-1.15765	5.24926e-05	2.18035	0	NA	NA
E(spl)mbeta-HLH	-1.97326	5.33099e-05	0.612135	2.01951e-28	NA	NA
Usp16-45	1.12226	6.03297e-05	NA	NA	0.178	0.958
PGRP-SC2	-1.73093	6.33823e-05	NA	NA	NA	NA
Obp56a	3.37813	6.54854e-05	NA	NA	NA	NA
Drsl3	-4.99991	7.0709e-05	NA	NA	NA	NA
tobi	-1.38739	7.48172e-05	NA	NA	NA	NA
CG18628	2.87925	7.81019e-05	NA	NA	NA	NA
pon	1.74141	8.15599e-05	NA	NA	NA	NA
CG5065	2.57512	8.41743e-05	NA	NA	-0.327	0.951
Bet1	-1.14287	8.82057e-05	-0.182514	1.481e-08	NA	NA
Pmi	0.922296	8.82057e-05	NA	NA	NA	NA
Cp18	-1.5266	9.12684e-05	0.473624	NA	-0.987	0.689
CG12398	-1.82549	0.000103834	-0.872427	4.87769e-87	-2.24	0.0166
CG2701	-1.07489	0.000111584	NA	NA	NA	NA
Cpr67B	2.69878	0.000113195	NA	NA	NA	NA
CG18473	1.72801	0.000113195	NA	NA	NA	NA
Spg7	-1.09968	0.000120577	NA	NA	-0.328	0.955
Jon65Aiii	-1.28497	0.000120577	NA	NA	NA	NA
Nipped-A	1.00023	0.000120827	-0.0124619	1	0.466	0.954
CG9498	1.22847	0.000120827	NA	NA	NA	NA
mRpS16	-1.26915	0.000122287	0.0182281	1	NA	NA
Dh44	-4.50252	0.000122544	NA	NA	NA	NA
RpS19a	-1.37701	0.000125638	0.117146	1	0.531	0.912
D2hgdh	1.11034	0.000126562	NA	NA	1.82	0.758
ubl	-1.294	0.000128065	0.0168579	1	NA	NA
Ugt49C1	2.89747	0.000130899	NA	NA	NA	NA
Vm26Ab	-1.91364	0.00013818	-3.60051	0	NA	NA
CG43055	-1.94899	0.000146572	NA	NA	NA	NA
Gabat	1.30091	0.000165447	NA	NA	1.11	0.577
DAAM	0.951408	0.000167845	NA	NA	NA	NA
CG10467	1.36883	0.000172756	NA	NA	NA	NA
CG1503	1.23942	0.00017639	NA	NA	NA	NA
CG31200	1.94904	0.000185128	NA	NA	NA	NA
CG7768	3.08005	0.000192006	NA	NA	NA	NA
Rpb10	-1.11044	0.000209096	-0.0980041	0.294079	-0.134	0.958
dj-1beta	-0.946509	0.000221772	0.268698	3.83224e-11	NA	NA
CG33178	1.9417	0.000221772	NA	NA	NA	NA
RpL41	-1.38041	0.00022341	-0.159033	3.44002e-39	NA	NA
Srp19	-0.989134	0.000226768	-0.323963	9.38803e-24	NA	NA
mRpL47	-1.08943	0.000229086	0.0441982	1	0.758	0.903
Spn55B	-1.1755	0.000235381	NA	NA	NA	NA
CG6511	-0.922431	0.000244653	NA	NA	NA	NA
CG31199	2.31299	0.000244653	NA	NA	NA	NA
Syx4	-1.46281	0.000250252	0.512615	0.385822	NA	NA
fs(1)Ya	-1.0344	0.000264361	NA	NA	-2.3	0.00109
Taf10b	-1.28661	0.000266949	0.0860812	1	NA	NA
dom	1.12295	0.0002703	-0.0318087	1	NA	NA
whe	1.30411	0.000274573	NA	NA	NA	NA
CG31104	-2.01206	0.000279742	NA	NA	NA	NA
CG32642	-1.10947	0.000286983	NA	NA	NA	NA
CG2017	-0.992352	0.000294015	NA	NA	NA	NA
Cul1	0.78071	0.000309685	0.102834	1	-1.83	0.577
CG45080	2.65809	0.000316514	NA	NA	NA	NA
Egm	-0.79876	0.000321706	NA	NA	0.255	0.951
Cyp4g1	1.23573	0.000323587	NA	NA	NA	NA
DCTN6-p27	-1.04487	0.000346584	-0.0614382	1	NA	NA
sdk	0.783494	0.000358788	NA	NA	NA	NA
CG44142	1.82553	0.000366579	NA	NA	NA	NA
ttm50	-1.00187	0.000371681	NA	NA	-2.58	0.419
MrgBP	-0.881475	0.000375941	0.0972473	1	NA	NA
CG33671	-0.831918	0.000376735	NA	NA	-0.513	0.942
kar	-1.21408	0.000391817	0.635279	1.33471e-59	NA	NA
CG31549	-1.07687	0.000401026	-0.00607273	1	0.202	0.955
Sgf11	-1.07275	0.000407754	NA	NA	NA	NA
MtnE	-1.53067	0.000417263	NA	NA	NA	NA
alphaTry	-1.1336	0.000423855	NA	NA	NA	NA
cer	-1.22774	0.000423855	1.04442	NA	-1.82	0.737
thetaTry	-1.2357	0.000437119	NA	NA	NA	NA
CG14292	1.46168	0.00046588	NA	NA	NA	NA
CG30291	-1.06386	0.000466237	-0.194866	2.52496e-07	NA	NA
CG18180	-1.34985	0.000466848	NA	NA	NA	NA
NP15.6	-0.825269	0.000487156	0.15805	1	0.393	0.928
SmD2	-0.958831	0.000487156	0.0770185	1	-0.721	0.835
UGP	0.934597	0.000487156	NA	NA	-1.48	0.768
UGP_1	0.934597	0.000487156	NA	NA	1.08	0.708
CG34454	2.23026	0.000490553	NA	NA	NA	NA
Obp57b	2.78575	0.000491625	NA	NA	NA	NA
CG15646	3.23896	0.000511722	NA	NA	NA	NA
Arpc1	-0.797767	0.000521886	0.161379	0.210448	NA	NA
fok	-1.40827	0.000532576	0.413609	3.08276e-20	NA	NA
bt	1.86517	0.00053534	NA	NA	2.19	0.915
CG6421	2.31027	0.00053956	NA	NA	NA	NA
Obp19d	2.78284	0.000539653	NA	NA	NA	NA
Roc2	-0.972594	0.000553047	0.0824925	1	-0.491	0.926
CG17776	-1.05011	0.000567213	0.0044195	1	NA	NA
Mhcl	1.04292	0.00057526	NA	NA	3.54	0.755
NimB2	1.20573	0.000576799	NA	NA	NA	NA
CG31087	-1.70742	0.000576799	NA	NA	NA	NA
Vps60	-0.960465	0.000586349	0.463911	9.56695e-37	NA	NA
CG15422	-1.50416	0.000594484	NA	NA	NA	NA
CG34117	-1.24358	0.000620461	0.0028851	1	NA	NA
BomT3	1.49093	0.000631204	NA	NA	NA	NA
phr6-4	1.14113	0.000636944	NA	NA	NA	NA
Zw10	-0.9133	0.00064815	NA	NA	-1.28	0.813
Drsl4	2.14013	0.000648677	NA	NA	NA	NA
ksh	-1.02184	0.00065222	-0.242754	1.47009e-14	NA	NA
CG34215	2.96498	0.000664198	NA	NA	NA	NA
GstD9	-1.41534	0.00068122	0.804093	1.57636e-61	-2.4	0.783
His3.3B	-0.876678	0.00068122	0.218326	0.00524125	NA	NA
CG3168	1.58668	0.000690535	-0.276881	7.52603e-10	NA	NA
CG9123	1.52604	0.000690535	NA	NA	NA	NA
Diedel3	-1.9632	0.000690535	NA	NA	NA	NA
CG16978	1.58041	0.000743755	NA	NA	NA	NA
CG15126	-1.56127	0.00074582	NA	NA	NA	NA
CG34250	-1.55254	0.00076521	0.143844	1	NA	NA
CG31659	-3.72433	0.000769225	NA	NA	NA	NA
wupA	1.70313	0.000783837	NA	NA	NA	NA
Pcmt	-0.836753	0.000784732	0.105715	1	NA	NA
NC2beta	-0.949176	0.000797566	0.0980643	1	NA	NA
CG33966	-2.00166	0.000836263	NA	NA	NA	NA
lcs	1.45199	0.000836806	NA	NA	NA	NA
CG34284	1.49243	0.000842906	NA	NA	NA	NA
RpL27A	-1.114	0.000845317	0.0496083	0.00359232	0.667	0.883
CG17028	1.47873	0.0008455	NA	NA	NA	NA
RpL29	-1.31861	0.000849401	0.0228417	9.05236e-06	NA	NA
CG14968	-1.00026	0.000851766	NA	NA	NA	NA
CG2681	-1.21003	0.000860345	NA	NA	NA	NA
CG6607	-0.980911	0.000862046	NA	NA	NA	NA
CG5326	-1.81207	0.000887297	-1.13211	1.05343e-154	NA	NA
magu	1.10387	0.000887675	0.778579	1.53678e-13	NA	NA
sad	-1.40155	0.000902032	-0.352819	5.30907e-19	NA	NA
Vm26Ac	-1.77173	0.000907764	-2.07916	5.80527e-90	-1.98	0.378
CG5568	0.971573	0.000916573	NA	NA	NA	NA
CG2712	-1.14085	0.000919385	NA	NA	NA	NA
CG33965	-1.88075	0.000919981	NA	NA	NA	NA
osa	1.11265	0.000943368	0.0334918	1	NA	NA
CG9084	-1.55708	0.00095571	NA	NA	NA	NA
Roc1a	-0.973487	0.000982579	0.223157	0.000295905	NA	NA
SPE	1.07744	0.00102078	NA	NA	NA	NA
Dera	-0.752513	0.00102664	NA	NA	NA	NA
CG13532	2.90148	0.00103174	NA	NA	NA	NA
CG14543	-1.04946	0.00103458	-0.02858	1	NA	NA
SNRPG	-1.06652	0.00103477	-0.0473642	1	0.115	0.961
CG12655	-3.12321	0.00103477	NA	NA	NA	NA
Pepck2	-1.57705	0.00103477	NA	NA	NA	NA
CG11841	1.66856	0.00103477	NA	NA	NA	NA
Obp99a	1.33215	0.00103477	NA	NA	NA	NA
CG10444	0.755376	0.00109074	0.493382	7.68722e-22	NA	NA
ND-39	-0.674682	0.00110514	0.0917864	1	-0.991	0.934
CG15721	-1.18865	0.00114559	NA	NA	-1.78	0.233
CG9394	-0.8466	0.00115547	NA	NA	-1.09	0.834
Whamy	-1.12878	0.00116594	NA	NA	NA	NA
CG8323	1.10998	0.00116919	NA	NA	NA	NA
CG42807	1.53513	0.0012083	NA	NA	NA	NA
ATPsynF	-0.705528	0.00121245	0.153872	1	0.00327	0.966
CG5697	1.26122	0.00122504	NA	NA	NA	NA
CG6180	-0.983945	0.00125383	0.182068	0.167624	NA	NA
Den1	-1.0067	0.00127492	0.0596656	1	NA	NA
Surf1	-0.945978	0.00127492	NA	NA	NA	NA
to	3.09334	0.00127492	NA	NA	NA	NA
Gp210	0.769177	0.00128494	NA	NA	0.064	0.963
cN-IIIB	-0.845772	0.00129685	-0.122733	0.716835	NA	NA
ND4	1.83489	0.00129685	NA	NA	NA	NA
CG13299	-1.58571	0.00136592	0.60145	NA	NA	NA
CG9672	-1.30085	0.0013774	NA	NA	NA	NA
didum	0.778399	0.0013774	NA	NA	NA	NA
mRpL2	-0.823316	0.0013776	0.0345521	1	0.451	0.94
CG6283	-1.06419	0.0013868	NA	NA	NA	NA
CG44194	-1.02133	0.00139584	NA	NA	NA	NA
LSm7	-1.11072	0.00141162	0.118629	1	NA	NA
CG17571	-1.15943	0.00141162	NA	NA	NA	NA
Adck1	-0.791395	0.00142359	NA	NA	-0.992	0.836
RpL34a	-1.0472	0.00144387	-0.163089	1.65272e-35	NA	NA
Zfrp8	-1.00514	0.00144551	NA	NA	NA	NA
Act5C	-0.741219	0.00147002	1.01705	5.99255e-131	-0.486	0.933
Not1	1.02153	0.00148051	0.309914	2.77017e-12	-1.37	0.844
CG34125	-0.979898	0.00150269	0.525477	8.49746e-54	NA	NA
Had1	0.931957	0.00154868	NA	NA	-3.22	2.9e-05
Phae2	-1.67391	0.00155231	NA	NA	NA	NA
GstD1	-1.0756	0.00155515	1.38963	1.0879e-161	-0.747	0.909
mRpL42	-1.07032	0.00160737	0.149225	1	NA	NA
Tango2	0.867701	0.00162984	NA	NA	NA	NA
Mhc	1.37071	0.00164465	NA	NA	0.266	0.95
Mhc_1	1.37071	0.00164465	NA	NA	0.0961	0.961
Mhc_2	1.37071	0.00164465	NA	NA	-1.3	0.926
ND-15	-0.868744	0.00168833	0.0784154	1	NA	NA
p24-2	2.00669	0.00174368	NA	NA	-0.687	0.841
angel	-0.818506	0.00179091	NA	NA	NA	NA
CG34227	3.11257	0.00179091	NA	NA	NA	NA
alpha-Est5	-1.00757	0.00179091	NA	NA	NA	NA
mthl5	1.04068	0.00183012	NA	NA	NA	NA
robl	-0.974542	0.00185018	0.188123	0.259154	NA	NA
Adh	1.01649	0.00185018	NA	NA	1.2	0.807
CG17027	1.43024	0.00186585	NA	NA	NA	NA
GLaz	1.12241	0.00190379	NA	NA	NA	NA
CG43348	-1.88034	0.00191641	NA	NA	NA	NA
CG9360	-1.1928	0.0019466	NA	NA	NA	NA
CG11858	-0.917194	0.00198798	-0.0168353	1	NA	NA
U2A	-0.856828	0.00199711	0.0559613	1	-0.973	0.904
CG4612	0.959415	0.0020682	NA	NA	0.508	0.905
CG8860	-1.08378	0.00209252	-0.92024	6.34761e-149	NA	NA
Gadd45	-0.939002	0.0021063	-0.0602815	1	NA	NA
AANATL2	-1.77564	0.00213913	NA	NA	NA	NA
yip7	-0.924976	0.00214118	NA	NA	NA	NA
Crag	0.767405	0.00216149	NA	NA	NA	NA
Neb-cGP	-0.784232	0.00216442	0.0277904	1	NA	NA
mip120	0.865244	0.00217038	NA	NA	NA	NA
CG9286	-0.869434	0.00220601	NA	NA	0.253	0.951
l(2)k09022	0.927818	0.00220601	NA	NA	3.07	6.18e-05
CG42808	1.50828	0.00224472	NA	NA	NA	NA
vnc	-0.837104	0.00224472	NA	NA	-1.13	0.722
RpL11	-0.84545	0.00224826	0.0660974	1	0.128	0.958
mRpL40	-1.04183	0.0022609	0.0210055	1	NA	NA
CG2852	-0.998937	0.00228031	-0.717408	4.79682e-120	-0.438	0.927
Cp7Fb	-1.19987	0.00233578	-0.226924	NA	0.748	0.915
CG9259	1.46617	0.00233578	NA	NA	NA	NA
Mipp2	1.19204	0.00240422	NA	NA	NA	NA
CG32024	1.83246	0.00240422	NA	NA	NA	NA
ATPsynG	-1.00607	0.00243268	0.136749	1	-0.0508	0.963
CG15767	-0.153738	0.00243268	NA	NA	NA	NA
alpha-Man-IIa	0.740924	0.0024514	NA	NA	NA	NA
Rpt1	-0.74662	0.00251947	0.276317	6.88586e-09	-0.227	0.955
RpS14a	-1.23154	0.00252439	0.105769	1	0.185	0.954
CG17029	1.17003	0.00252514	NA	NA	NA	NA
CG2200	-0.873377	0.00253981	-0.0322137	1	NA	NA
CG4653	-0.742363	0.00254221	NA	NA	NA	NA
MCTS1	-0.844051	0.00256204	-0.0815439	0.863268	NA	NA
Prosbeta6	-0.71655	0.00257711	0.274409	3.43298e-07	0.923	0.873
Hmgcl	-0.883646	0.00258456	NA	NA	0.967	0.933
Gfat1	1.10515	0.00258605	NA	NA	NA	NA
eIF3k	-0.923369	0.00260076	0.115992	1	-0.188	0.953
CG6726	1.55758	0.00260753	NA	NA	NA	NA
CG13631	1.22371	0.00263774	NA	NA	NA	NA
Mal-A5	-0.819704	0.00265845	-0.325532	4.38404e-15	-0.414	0.934
Prosalpha3	-0.740456	0.00265845	0.323744	3.61664e-14	-0.247	0.951
RpL9	-0.966065	0.00265845	0.00163655	2.18232e-07	0.248	0.95
CG5945	1.38764	0.00268571	NA	NA	NA	NA
Inos	-0.724501	0.00270149	-0.0178129	1	-0.97	0.738
Mat89Ba	0.902753	0.00275041	NA	NA	NA	NA
Sod1	-0.608813	0.00279333	0.28369	1.48054e-11	-0.143	0.962
ND-B14.5B	-0.669491	0.00281126	0.133705	1	0.645	0.936
Hsp23	1.25171	0.00283203	1.99598	1.79943e-181	-1.74	0.0855
RpL23	-0.999335	0.00285555	0.059983	0.353642	0.478	0.913
RpL35A	-0.986178	0.00285555	0.114467	1	0.151	0.961
Obp57a	2.13163	0.00285555	NA	NA	NA	NA
Jon65Aiv	-1.00169	0.00285555	NA	NA	NA	NA
CG4250	-0.964246	0.0028609	1.71621	3.98682e-144	NA	NA
laza	-1.28709	0.00291591	NA	NA	NA	NA
Femcoat	-1.13238	0.00292989	NA	NA	-0.909	0.864
CG4757	3.00822	0.00295071	NA	NA	NA	NA
asp	1.02285	0.00295924	NA	NA	0.172	0.962
Sin3A	0.893667	0.0029871	0.124413	1	NA	NA
Rpp25	-0.725049	0.00299276	NA	NA	NA	NA
mRpS14	-1.01029	0.00310915	0.0697209	1	NA	NA
amd	-1.48604	0.00312712	NA	NA	NA	NA
Spat	0.815241	0.00312712	NA	NA	NA	NA
His3:CG31613	-1.47074	0.00312712	NA	NA	NA	NA
AIMP2	-0.84738	0.00315917	-0.225534	3.35414e-13	0.567	0.902
mRpS25	-0.859762	0.00317133	0.0434193	1	-0.48	0.925
CG33946	-2.32071	0.00318925	-0.521116	7.24684e-21	NA	NA
CG8728	-0.856454	0.00320779	NA	NA	0.615	0.955
Alp4	0.863233	0.00327776	NA	NA	-0.883	0.811
Mst87F	-3.62788	0.00331089	NA	NA	NA	NA
CG17738	3.84527	0.00331089	NA	NA	NA	NA
blow	-1.07812	0.00341119	NA	NA	NA	NA
RpS7	-0.830503	0.00341713	0.148786	1	0.232	0.951
PGRP-SD	1.5825	0.0035029	NA	NA	NA	NA
Rpn13	-0.65375	0.00353827	0.221178	3.09726e-05	-1.04	0.709
CG33003	-3.54222	0.00353827	NA	NA	NA	NA
CG6195	-0.846862	0.00355411	-0.096842	0.144241	0.0327	0.964
tsr	-0.906918	0.0035762	0.403808	7.95575e-34	-0.402	0.927
Jon99Ci	-1.16509	0.00366082	NA	NA	NA	NA
woc	0.658683	0.00366727	NA	NA	NA	NA
CG14834	-1.52122	0.00372526	NA	NA	NA	NA
CG17768	-0.915078	0.00373442	NA	NA	0.549	0.939
Uba5	-0.64662	0.00379057	-0.424994	3.89078e-44	-0.619	0.906
Ilp6	-2.57965	0.00379057	-0.088923	1	NA	NA
cyst	0.865069	0.00379057	NA	NA	NA	NA
COX4	-0.654357	0.00386655	0.177576	1	0.659	0.959
HINT1	-0.673896	0.00386655	NA	NA	-0.0519	0.965
Fkbp12	-0.692022	0.00399638	NA	NA	NA	NA
poe	1.34044	0.00399953	0.107091	1	-0.368	0.942
SmF	-1.02026	0.00400822	-0.0374987	1	NA	NA
CG17982	-1.11884	0.00404479	NA	NA	NA	NA
CG12493	2.16396	0.00404479	NA	NA	NA	NA
CG15120	-1.38934	0.00408818	NA	NA	NA	NA
wat	2.05645	0.00419454	NA	NA	NA	NA
CG3270	1.23653	0.0041971	NA	NA	NA	NA
CG42232	1.02775	0.00419865	NA	NA	NA	NA
sro	-1.31189	0.00426435	-0.20934	3.51872e-10	NA	NA
sni	-0.680158	0.00430943	NA	NA	NA	NA
RpLP0	-0.813296	0.00438167	-0.0592597	4.68198e-23	0.338	0.94
RpS30	-1.03758	0.00438167	0.104196	1	0.712	0.89
CG3740	-0.731411	0.00438286	NA	NA	NA	NA
Cp38	-0.959267	0.00441852	0.341102	NA	-0.388	0.93
CG12171	-0.879724	0.0044459	-0.101588	0.091918	NA	NA
CG31917	-0.889279	0.00446545	NA	NA	NA	NA
SrpRalpha	-0.76559	0.00451712	NA	NA	0.547	0.937
Nxt1	-0.986954	0.00457708	0.114812	1	NA	NA
CG31373	1.07105	0.00467968	NA	NA	NA	NA
CG34353	-0.130767	0.00471223	NA	NA	NA	NA
Tapdelta	-0.863161	0.00479349	-1.30857	0	-0.319	0.942
Tps1	0.921553	0.00479349	NA	NA	NA	NA
CG5171	1.22128	0.00483724	NA	NA	NA	NA
bam	1.67528	0.00483842	NA	NA	NA	NA
CG32069	-1.19735	0.00493415	-0.102362	0.0670148	1.68	0.884
CG2064	-1.27572	0.00502791	0.284368	1	NA	NA
MtnA	2.08666	0.00506399	1.48272	NA	NA	NA
CG17746	0.605981	0.00510005	NA	NA	0.734	0.835
CG4045	-0.898176	0.00515243	-0.00131952	1	-0.075	0.963
Tina-1	-0.682391	0.00526209	-0.598504	4.09139e-61	0.653	0.907
CG4734	-1.33232	0.00538746	NA	NA	NA	NA
Jheh3	-0.965302	0.0054119	NA	NA	NA	NA
CG42587	-3.57953	0.00541383	NA	NA	NA	NA
CG7695	2.19861	0.00556023	NA	NA	NA	NA
psd	-1.41956	0.0056479	-2.06254	5.65894e-256	-4.38	0.0848
CG31344	-0.87388	0.0056479	0.462302	1.0242e-15	NA	NA
LSm1	-0.754274	0.0056479	0.0478151	1	NA	NA
CG15279	1.17222	0.0056479	NA	NA	NA	NA
CG7148	-0.793319	0.0056479	NA	NA	NA	NA
rictor	0.990026	0.00566338	NA	NA	NA	NA
CG10513	1.12904	0.00566338	NA	NA	NA	NA
alpha-PheRS	-0.739585	0.00570844	-0.0929045	0.373502	0.248	0.957
HemK2	-0.864225	0.00570844	NA	NA	NA	NA
RpL26	-1.02643	0.00575476	0.110644	1	0.784	0.811
CG8223	0.783816	0.00580605	-0.0641523	1	NA	NA
eIF3d1	-0.670914	0.00583517	-0.197892	6.35032e-12	-0.206	0.956
PGRP-LC	1.1861	0.00588968	NA	NA	NA	NA
GstD7	-1.67875	0.00591207	NA	NA	NA	NA
Oatp58Dc	1.15673	0.00595301	NA	NA	NA	NA
CG43773	-2.73518	0.00596155	NA	NA	NA	NA
Akh	-1.6848	0.0060135	NA	NA	NA	NA
GlyRS	-0.865935	0.006021	-0.13275	0.000962483	-0.891	0.754
ND-B12	-0.70136	0.006021	0.166401	1	-0.0257	0.965
Fer1HCH	-0.629352	0.00614726	1.85046	NA	-0.0207	0.965
RpL13A	-0.958878	0.006156	0.132243	1	0.234	0.951
CG17107	2.25182	0.00636034	NA	NA	NA	NA
CG1674	1.03208	0.0063635	NA	NA	NA	NA
CG33116	0.797751	0.00643002	NA	NA	NA	NA
GstE1	-1.21655	0.00646547	0.597539	6.98582e-29	NA	NA
CG13203	-3.46933	0.00651999	NA	NA	NA	NA
CG15922	-0.826075	0.00652213	NA	NA	NA	NA
Cpr	0.561969	0.00656719	0.112356	1	0.851	0.887
mRpS6	-1.0183	0.00658792	0.00218867	1	NA	NA
CG11444	-0.631979	0.00670472	-0.127279	0.000590282	NA	NA
Cpr60D	2.13154	0.00670472	NA	NA	NA	NA
Ufm1	-1.03087	0.00671755	-0.537164	2.40619e-56	-0.65	0.901
Act42A	-0.884992	0.00680563	1.43315	3.2021e-221	NA	NA
RpS13	-0.701968	0.00681932	0.144573	0.126395	0.41	0.936
CG17168	0.783041	0.00682382	NA	NA	NA	NA
CG9953	-0.952955	0.00683582	-0.263952	0.0698604	0.167	0.957
Taf11	-0.69986	0.00688527	-0.00614396	1	NA	NA
Ret	-0.240154	0.0070161	NA	NA	NA	NA
CG14984	2.60765	0.0071228	NA	NA	NA	NA
CG11768	-1.7873	0.0071228	NA	NA	NA	NA
Bruce	1.05234	0.0071228	NA	NA	1.61	0.751
gas	-2.5109	0.0071699	NA	NA	NA	NA
Tsp96F	0.863191	0.00718905	NA	NA	NA	NA
Vha44	0.706853	0.00727815	0.837872	4.90523e-152	-0.706	0.9
CG13220	-0.771893	0.00733786	0.0913833	1	NA	NA
RpL6	-0.776973	0.00740474	0.00308014	7.14997e-12	-0.285	0.956
CG5862	-0.736897	0.00748516	-0.348538	4.38877e-28	NA	NA
Prosbeta4	-0.782262	0.0075984	0.158982	1	NA	NA
CCDC53	-1.26333	0.0075984	NA	NA	NA	NA
Tm2	1.22793	0.00762481	NA	NA	NA	NA
AspRS-m	0.738865	0.00762481	NA	NA	NA	NA
Mur18B	0.916822	0.00766012	NA	NA	NA	NA
Cyp309a1	-0.97187	0.0077402	NA	NA	NA	NA
Hn	0.906506	0.00781922	NA	NA	NA	NA
vig	0.931139	0.00802725	0.1311	1	NA	NA
CG40198	2.83328	0.00804713	NA	NA	NA	NA
Taf6	-0.717252	0.00814696	NA	NA	NA	NA
CG18577	-1.40063	0.00814998	NA	NA	NA	NA
Ugalt	-1.02399	0.00818217	NA	NA	NA	NA
CG43093	2.09775	0.008187	NA	NA	NA	NA
CG14630	-0.851179	0.00819487	NA	NA	NA	NA
ND-24	-0.617297	0.00821332	0.156827	1	NA	NA
Tm1	1.20885	0.00823702	0.733614	5.14199e-81	0.253	0.948
DENR	-0.703998	0.00823702	-0.0515215	1	NA	NA
Act88F	1.28301	0.00834443	NA	NA	NA	NA
CG5177	1.71115	0.00834443	NA	NA	NA	NA
CG30197	1.17205	0.00838778	NA	NA	NA	NA
CG6218	-0.843613	0.0084522	0.663669	1.69618e-50	NA	NA
CG9812	1.63542	0.0084522	NA	NA	NA	NA
CG32302	-2.74441	0.0084522	NA	NA	NA	NA
Dark	-0.796573	0.0084522	NA	NA	NA	NA
mRpS9	-0.601836	0.00860394	0.110082	1	NA	NA
CG10628	-0.828904	0.00864869	NA	NA	NA	NA
CG11382	-1.74148	0.00868599	NA	NA	NA	NA
hiro	-0.967544	0.0087008	NA	NA	NA	NA
CG31997	2.0888	0.00879667	NA	NA	NA	NA
CG4752	0.85557	0.00902263	NA	NA	NA	NA
levy	-0.706708	0.00902848	0.19963	0.0550225	0.592	0.949
Tbc1d15-17	0.776143	0.00902886	NA	NA	NA	NA
Br140	0.930913	0.00907578	NA	NA	NA	NA
fig	-3.31715	0.00918747	NA	NA	NA	NA
CG3776	-0.727943	0.00925744	0.00613151	1	NA	NA
CG2694	-0.844198	0.00932578	NA	NA	NA	NA
Rpp14a	-0.754684	0.00934179	NA	NA	NA	NA
Ada1-2	-0.805691	0.00939148	NA	NA	NA	NA
CG32373	-1.61229	0.00939148	NA	NA	NA	NA
CG32448	-1.02335	0.00940083	0.0892672	1	NA	NA
CG15347	-0.951456	0.00956595	2.89369	1.30977e-196	NA	NA
ND-ASHI	-0.542062	0.00956595	0.183019	0.619037	NA	NA
faf	0.769832	0.00956595	NA	NA	-0.239	0.95
Ubr1	0.842052	0.00956595	NA	NA	0.445	0.954
CG3376	-0.691712	0.00956595	NA	NA	0.0412	0.964
CG14210	-0.89324	0.00959508	-0.144615	0.000432034	NA	NA
Mlc2	0.947931	0.00960287	NA	NA	NA	NA
cold	0.693172	0.00960287	NA	NA	NA	NA
alphaTub84B	-0.633316	0.0097447	0.33546	2.92532e-11	NA	NA
CG11699	-0.673231	0.00979491	0.141645	1	NA	NA
Actn	0.928808	0.00979491	NA	NA	NA	NA
CG5885	-0.76839	0.00988883	-1.41871	1.05465e-287	0.155	0.959
Vps25	-0.76834	0.00988883	0.0373613	1	NA	NA
CG11378	-0.823515	0.00991784	1.10736	1.66134e-73	NA	NA
Dhod	-0.704174	0.0100783	-0.0605876	1	NA	NA
Hrb87F	0.888037	0.0100783	-0.0548428	1	0.2	0.955
CG30479	-2.44104	0.0100783	NA	NA	NA	NA
Spase25	-0.82229	0.0101133	-0.849344	1.78329e-117	NA	NA
CG34194	-1.61958	0.0101133	NA	NA	NA	NA
Acbp6	-1.51853	0.0102839	NA	NA	NA	NA
CG2794	-0.807754	0.010502	NA	NA	-1.24	0.513
CG9297	1.97849	0.010502	NA	NA	NA	NA
CG5367	-1.49689	0.0105401	-0.450652	2.08337e-38	NA	NA
CG15213	3.45379	0.0105401	NA	NA	NA	NA
PpD3	0.605237	0.0105612	NA	NA	NA	NA
CG33258	1.2765	0.0105667	NA	NA	NA	NA
CG11695	-0.784884	0.0106649	NA	NA	NA	NA
Rat1	1.03121	0.0107309	NA	NA	-2.08	0.857
Pa1	0.847034	0.0107309	NA	NA	NA	NA
Atu	-0.651951	0.0109308	NA	NA	NA	NA
POLDIP2	-0.588672	0.010997	NA	NA	NA	NA
boca	-0.921783	0.0110707	-0.482166	4.09827e-46	-0.373	0.945
Vm34Ca	-1.75704	0.0110888	-3.61037	0	-0.651	0.914
mRpL9	-0.685359	0.0110926	-0.0225672	1	0.0841	0.962
CG42307	-0.815038	0.0110977	NA	NA	NA	NA
CG17996	-0.698649	0.0111098	NA	NA	NA	NA
RpL36	-1.11678	0.0111243	0.155115	7.0698e-07	-0.353	0.939
CG43349	-1.19899	0.0111243	NA	NA	NA	NA
CG44008	-1.13091	0.0111243	NA	NA	NA	NA
CG45089	-0.572873	0.0111243	NA	NA	NA	NA
Claspin	0.723727	0.0111285	NA	NA	NA	NA
Fmo-2	1.04874	0.0111716	NA	NA	NA	NA
GstD10	-1.4067	0.0111716	NA	NA	NA	NA
CG42336	-1.14816	0.0113514	-0.64745	1.41594e-92	-1.11	0.847
RpS18	-1.01888	0.0113514	0.153282	0.00487553	0.145	0.957
Lsm12a	0.684024	0.0113514	NA	NA	NA	NA
CG7656	-0.616421	0.0113661	0.202551	0.000186306	NA	NA
kek1	-1.44696	0.01138	0.255764	0.00387673	NA	NA
Trax	-0.94747	0.011445	NA	NA	NA	NA
sov	0.925541	0.0114508	NA	NA	1.67	0.196
mRpL27	-0.78961	0.0115153	0.0170778	1	NA	NA
CG45099	-0.635768	0.0115467	NA	NA	NA	NA
mRpL51	-0.785638	0.011549	-0.045334	1	NA	NA
Non1	-0.842786	0.0117374	0.199302	0.337094	1.17	0.827
CG7071	-0.0842493	0.0118325	NA	NA	NA	NA
His4r	-0.998318	0.0119268	0.561034	6.39466e-98	-0.071	0.964
CG11089	0.820425	0.011989	0.589637	2.54325e-59	1.51	0.881
CG1648	0.964088	0.0121001	NA	NA	NA	NA
CG13029	2.43306	0.0121256	NA	NA	NA	NA
RpS21	-0.897005	0.0121512	0.013563	1.51423e-10	0.734	0.886
HSPC300	-0.993072	0.0122856	0.103423	1	NA	NA
CG5853	-0.806913	0.0122856	0.642486	NA	NA	NA
Cpr49Ae	1.54931	0.0122856	NA	NA	NA	NA
Srp14	-0.760472	0.0123601	-0.412243	6.73469e-35	NA	NA
Dad	1.29596	0.0123905	0.434636	4.3502e-16	NA	NA
DIP-iota	-2.66007	0.0123905	NA	NA	NA	NA
CG34288	-1.21371	0.0123905	NA	NA	NA	NA
yellow-g	-0.898657	0.01241	NA	NA	0.254	0.947
RpL23A	-0.862735	0.0124182	0.140774	1	0.684	0.907
CG44250	-1.00327	0.0124182	NA	NA	NA	NA
CG33998	4.03321	0.0124314	NA	NA	NA	NA
CG1440	0.520878	0.012466	0.224887	6.557e-06	-0.318	0.953
CG15152	-0.968316	0.0124861	NA	NA	NA	NA
CG9667	-0.814893	0.0124861	NA	NA	NA	NA
ND-MWFE	-0.79968	0.0125365	0.116858	1	NA	NA
RpL10Ab	-0.779259	0.0125723	0.0925118	1	-0.165	0.956
Zdhhc8	0.818359	0.0125723	NA	NA	NA	NA
RpS24	-0.876587	0.0126007	0.0984645	1	NA	NA
EMC2A	-0.865676	0.0126668	NA	NA	NA	NA
RpL12	-0.83249	0.012693	0.0715858	1	1.07	0.74
RpL17	-0.784511	0.0127457	0.0622671	1	1.38	0.579
AlaRS	-0.665786	0.0127779	-0.187347	3.05756e-09	0.647	0.902
CG14881	-0.862685	0.0127779	NA	NA	NA	NA
FucTC	-1.4781	0.0127779	NA	NA	NA	NA
CG8907	-0.947943	0.0127933	NA	NA	NA	NA
RpS14a_1	-0.937044	0.0129452	0.105769	1	0.185	0.954
CG6094	-0.624267	0.0129452	NA	NA	NA	NA
TotC	-1.84752	0.0129889	NA	NA	NA	NA
Dbp73D	0.856197	0.0130269	NA	NA	NA	NA
Asph	-0.864562	0.0130269	NA	NA	-0.774	0.82
Prosbeta5	-0.729341	0.0132084	0.391555	3.6709e-24	NA	NA
CG13887	0.566174	0.0132267	0.0948423	1	-0.883	0.924
numb	1.03221	0.0132267	NA	NA	NA	NA
eIF1	-0.74631	0.0133188	0.0814774	1	0.29	0.952
CG31999	1.49541	0.0133853	NA	NA	NA	NA
Hmgcr	0.622313	0.0135996	NA	NA	NA	NA
teq	-1.08318	0.0138361	NA	NA	NA	NA
CG9034	-0.795658	0.0138848	0.0422698	1	NA	NA
Tdc1	1.63524	0.0138848	NA	NA	NA	NA
ND-B17	-0.577741	0.0139005	0.2847	4.86065e-10	-0.17	0.958
SAK	1.08852	0.0139351	NA	NA	NA	NA
RpL24	-0.850144	0.0139369	0.0543316	1	0.185	0.955
PhKgamma	0.725341	0.0143578	0.050652	1	NA	NA
CG14483	-0.773702	0.0144296	-0.0432597	1	NA	NA
CG2065	-1.32937	0.0145532	NA	NA	NA	NA
CG32276	-0.832595	0.0147107	-1.14417	6.43178e-256	NA	NA
CSN6	-0.700931	0.0148013	NA	NA	NA	NA
SmydA-1	0.678914	0.0148039	NA	NA	NA	NA
betaTub56D	-0.645062	0.014872	0.190451	1	-0.247	0.948
CG7394	-0.708942	0.0149995	-0.00130091	1	NA	NA
mnd	0.768165	0.0149995	NA	NA	NA	NA
CG11911	-1.14576	0.0150598	NA	NA	NA	NA
ND5	1.36964	0.0152083	NA	NA	NA	NA
CG33977	-1.0889	0.0152662	-0.270778	7.33403e-17	NA	NA
CG5641	-0.654272	0.0152662	0.061252	1	-0.606	0.918
beta-PheRS	-0.709593	0.0153634	-0.185615	1.90937e-07	0.166	0.962
RpL18A	-0.793011	0.0154638	0.0709467	1	0.641	0.905
Hf	1.02814	0.0154638	NA	NA	NA	NA
CG13751	-0.794818	0.0154658	0.167984	0.150993	NA	NA
JhI-26	1.03712	0.0154658	NA	NA	NA	NA
CG14356	1.73851	0.0154658	NA	NA	NA	NA
Cdc37	-0.574245	0.0156757	0.207709	0.000216633	-1.03	0.846
Muc11A	0.961444	0.0156757	NA	NA	NA	NA
Jon25Bii	-1.12931	0.0157999	NA	NA	NA	NA
CG6770	-0.782476	0.0158987	0.329369	7.93755e-19	NA	NA
CG3097	1.48244	0.0159953	NA	NA	NA	NA
CG43092	1.61813	0.016005	NA	NA	NA	NA
Tsc1	0.738804	0.0161258	NA	NA	NA	NA
CG5989	-0.725503	0.0161279	0.0539523	1	NA	NA
Fcp3C	-0.92721	0.0162203	NA	NA	NA	NA
RpL10	-0.757031	0.0164023	-0.0649475	5.94692e-42	0.387	0.94
hyd	0.870947	0.0164023	NA	NA	0.0533	0.963
PCB	0.701026	0.0164274	NA	NA	-0.271	0.945
PCB_1	0.701026	0.0164274	NA	NA	-1.18	0.672
CG10949	-0.658285	0.0164539	NA	NA	NA	NA
MBD-like	-0.629896	0.0165034	NA	NA	NA	NA
SerRS	-0.581206	0.0166633	-0.29866	2.84627e-21	-0.565	0.931
CG5532	-0.837112	0.0166633	0.341707	2.06648e-16	NA	NA
CG9154	-0.758824	0.0166633	NA	NA	NA	NA
Seipin	-0.866398	0.0166633	NA	NA	NA	NA
CG31347	-1.56643	0.0166633	NA	NA	NA	NA
psidin	0.75974	0.0166633	NA	NA	-0.985	0.933
CanA-14F	0.963963	0.0166633	NA	NA	-0.104	0.963
ND-42	-0.492749	0.0166726	0.0461946	1	0.58	0.894
l(1)G0004	-0.728435	0.0168467	-0.0441005	1	-0.377	0.943
Surf6	0.617012	0.0171101	-0.0785299	1	NA	NA
BG642312	-2.14145	0.0174031	NA	NA	NA	NA
CG34026	-1.16516	0.0174031	NA	NA	NA	NA
CG10553	1.22147	0.0174571	NA	NA	NA	NA
Tsf2	0.741291	0.0175896	NA	NA	0.0547	0.964
CG34176	-1.12362	0.0176459	NA	NA	NA	NA
CG1299	1.51044	0.0176947	NA	NA	NA	NA
CG3301	-0.980597	0.0176947	NA	NA	NA	NA
CG16799	0.818898	0.0177499	NA	NA	NA	NA
ERp60	-0.70403	0.0177853	-0.592151	1.94221e-75	-0.385	0.93
RpL8	-0.852635	0.0179008	0.0770495	1	1.84	0.794
CG4955	-0.163486	0.0180561	NA	NA	NA	NA
CG4269	-1.53685	0.0182435	NA	NA	NA	NA
CG2147	-0.669769	0.01839	-0.111173	0.0202055	NA	NA
CG4036	-0.904681	0.01839	NA	NA	NA	NA
tex	-0.681427	0.01839	NA	NA	-0.0664	0.962
kud	-0.963721	0.0184146	NA	NA	NA	NA
Gdap1	0.956173	0.0184254	NA	NA	NA	NA
PH4alphaEFB	-1.12759	0.018519	-0.866569	8.92475e-59	-1.48	0.801
kune	0.774386	0.018519	-0.0626906	1	NA	NA
GstZ2	1.56628	0.018519	NA	NA	NA	NA
Prosalpha1	-0.735408	0.018519	NA	NA	-0.206	0.951
CG12384	-0.59022	0.0186426	-0.306626	3.00543e-33	NA	NA
sqh	-0.665097	0.0188014	0.450803	1.33682e-21	NA	NA
CG13919	-0.896919	0.0188467	NA	NA	NA	NA
mRpL3	-0.698732	0.0188751	0.0667187	1	0.564	0.931
CG15141	0.82019	0.0189172	NA	NA	NA	NA
Ser6	-1.36168	0.0189446	NA	NA	NA	NA
Sema2a	1.115	0.0189537	NA	NA	NA	NA
mRpS2	-0.691741	0.0189915	0.0288563	1	NA	NA
CG4554	0.701125	0.0189928	NA	NA	4.47	0.864
Atet	-0.813861	0.0190401	0.861433	1.80112e-66	NA	NA
CG5500	-0.704307	0.0190401	NA	NA	NA	NA
CG4404	0.600898	0.0193625	NA	NA	NA	NA
CG43236	4.26722	0.0194279	NA	NA	NA	NA
CG16772	1.16234	0.0196099	NA	NA	NA	NA
CG11400	1.02165	0.0196648	NA	NA	NA	NA
CSN8	-0.740778	0.019668	0.0397318	1	NA	NA
CG14259	2.44914	0.0198937	NA	NA	NA	NA
CG30373	-0.779464	0.0199357	0.0217997	1	NA	NA
CG4830	-2.48044	0.0202286	NA	NA	NA	NA
CG10116	-0.928896	0.0204015	NA	NA	NA	NA
CAH1	0.933702	0.020548	NA	NA	NA	NA
Hacl	-0.557975	0.0208506	NA	NA	NA	NA
Pp2A-29B	0.764915	0.0209149	0.169578	0.089263	-0.689	0.926
eIF6	-0.515885	0.0210358	-0.0717948	1	NA	NA
His1:CG33801	-0.0799727	0.0210387	NA	NA	NA	NA
CG8475	0.480236	0.0211835	NA	NA	NA	NA
CG15293	0.798318	0.0211863	NA	NA	NA	NA
ND-B16.6	-0.606284	0.0214215	0.174179	1	-0.446	0.938
SP2353	-0.203728	0.0215607	NA	NA	NA	NA
salt	1.04951	0.021615	NA	NA	NA	NA
Sec61alpha	-0.650744	0.0220894	-1.07389	7.55457e-220	0.311	0.94
wbl	-1.45919	0.0220894	-0.96084	2.57535e-111	-1.15	0.768
DIP2	0.616663	0.0220894	NA	NA	NA	NA
GNBP-like3	1.11622	0.0220894	NA	NA	NA	NA
CG13075	1.69969	0.0221458	NA	NA	NA	NA
beg	-0.756613	0.0221458	NA	NA	NA	NA
CG10254	0.49723	0.0223092	NA	NA	-0.518	0.93
Rbcn-3A	0.94603	0.0224739	NA	NA	0.8	0.932
Upf3	-0.74774	0.0224739	NA	NA	NA	NA
CG43107	-0.784215	0.0224739	NA	NA	NA	NA
kat80	0.899701	0.0227613	NA	NA	NA	NA
RpS23	-0.750368	0.02305	0.103069	1	0.512	0.906
GMF	-0.823365	0.023067	0.242563	0.000107488	NA	NA
CG10550	0.916242	0.0231104	NA	NA	NA	NA
Rim2	0.855691	0.0231895	NA	NA	NA	NA
Adk3	-0.870538	0.0232626	NA	NA	1.01	0.907
RpS26	-0.884161	0.0232664	0.00177652	8.65272e-10	0.282	0.943
toc	0.676822	0.0233157	NA	NA	-0.202	0.959
CG31207	1.36361	0.0235918	NA	NA	NA	NA
Pdxk	0.744521	0.023642	NA	NA	NA	NA
CG18278	0.095613	0.0238125	NA	NA	NA	NA
CG33514	-1.02945	0.0238125	NA	NA	NA	NA
CG7115	0.601723	0.0239389	NA	NA	NA	NA
FASN3	1.27413	0.0240665	NA	NA	NA	NA
CSN7	-0.577857	0.0242283	0.146564	1	-0.198	0.959
CG6983	-0.688338	0.0242506	-0.320222	9.73325e-16	-0.928	0.759
SPoCk	0.71286	0.0243735	-0.172711	0.000762953	NA	NA
CG44242	-0.721089	0.0244167	0.128833	1	NA	NA
pre-mod(mdg4)-W	-0.0774492	0.0244167	NA	NA	NA	NA
disp	0.548915	0.0244357	NA	NA	NA	NA
ND-SGDH	-0.567533	0.024535	0.0381681	1	2.06	0.631
Sec20	-0.685443	0.024535	NA	NA	NA	NA
Art4	0.723243	0.024535	NA	NA	-1.24	0.672
CG3104	-0.573345	0.0245856	NA	NA	NA	NA
Wnk	0.712057	0.0246203	NA	NA	NA	NA
brv3	-2.42937	0.024686	NA	NA	NA	NA
HERC2	1.25419	0.0246861	NA	NA	NA	NA
Rpt4	-0.5667	0.0248187	0.287107	2.32164e-10	-0.0755	0.962
CG17110	1.30787	0.024873	NA	NA	NA	NA
CG31300	-1.04411	0.024873	NA	NA	NA	NA
Rint1	-0.611919	0.0249154	0.102609	1	NA	NA
DNApol-gamma35	-0.650611	0.0249154	NA	NA	NA	NA
CG8012	2.16856	0.0251586	NA	NA	NA	NA
CG5767	-1.05828	0.0252139	NA	NA	NA	NA
QC	-0.63795	0.0252139	NA	NA	NA	NA
Prosbeta7	-0.567861	0.0253296	0.188228	0.0849666	NA	NA
CG31313	0.891567	0.0253296	NA	NA	NA	NA
RpS5b	-0.749473	0.0253315	0.0457918	1	NA	NA
CG2811	-0.634386	0.0255235	0.360041	1.16827e-24	NA	NA
RhoGEF64C	-1.26553	0.0255235	-0.309918	1.69771e-13	NA	NA
CG18404	-2.05392	0.0255235	NA	NA	NA	NA
CG32266	-0.294318	0.0255235	NA	NA	NA	NA
sta	-0.838815	0.0256467	-0.106385	2.39866e-54	0.681	0.857
Dpck	-0.65194	0.0256644	NA	NA	-0.266	0.956
Cyp4p1	0.90786	0.0257895	NA	NA	NA	NA
Hsp70Ba	1.44655	0.0258289	NA	NA	NA	NA
Sbp2	-0.750026	0.0258289	NA	NA	NA	NA
Cpr57A	1.32848	0.0258777	NA	NA	NA	NA
RpL7	-0.761207	0.0259227	0.160786	0.000580889	0.755	0.875
AP-2sigma	-0.638695	0.0260622	0.382136	1.50926e-22	0.432	0.923
CG34404	-0.756228	0.0260772	NA	NA	NA	NA
zetaCOP	-0.761765	0.0260934	-0.561206	5.7068e-62	NA	NA
pyd3	0.73689	0.0260934	NA	NA	NA	NA
RpL13	-0.669631	0.02612	0.0450226	1	0.657	0.861
Fib	-0.580384	0.0261288	-0.114695	0.124669	0.21	0.956
CG32633	-1.06601	0.0262971	NA	NA	NA	NA
CG12206	-1.37678	0.026312	NA	NA	NA	NA
ND-B15	-0.609267	0.0263743	0.0692322	1	-0.261	0.956
CG11752	-0.659514	0.0264116	0.0914225	1	NA	NA
CG45061	1.57902	0.0264116	NA	NA	NA	NA
Ptp52F	-1.02806	0.0265327	NA	NA	NA	NA
sws	0.881452	0.0266102	NA	NA	NA	NA
CG42566	-1.15121	0.0266615	0.780037	5.3144e-44	NA	NA
crc	-0.536976	0.0266615	0.0146717	1	NA	NA
CD98hc	0.538012	0.0266615	0.0126732	1	1.08	0.868
SmE	-0.750292	0.0266615	0.0252604	1	NA	NA
CG12112	-0.71652	0.0266615	NA	NA	NA	NA
CG9312	1.06924	0.0266615	NA	NA	NA	NA
eca	-0.673147	0.0266817	-0.593337	1.05208e-77	NA	NA
Dim1	-0.711348	0.0266817	0.0192188	1	NA	NA
Vdup1	1.37553	0.0269077	NA	NA	NA	NA
CG7637	-0.830265	0.026928	-0.0600776	1	NA	NA
CG7009	-0.698205	0.026962	NA	NA	NA	NA
Tap42	-0.551785	0.027006	NA	NA	NA	NA
Ranbp21	0.84828	0.0270727	NA	NA	0.686	0.872
plh	-0.761024	0.0271313	NA	NA	NA	NA
Pfdn2	-0.622615	0.0271862	-0.0140625	1	NA	NA
PSR	-0.534263	0.0272179	0.0331541	1	NA	NA
CG4408	0.793748	0.0272179	NA	NA	1.6	0.878
Arc2	-0.896437	0.0272443	NA	NA	NA	NA
Cpr65Au	1.3298	0.0273186	NA	NA	NA	NA
antdh	1.6388	0.0273867	NA	NA	NA	NA
CG4461	0.858829	0.0273867	NA	NA	NA	NA
lid	1.15792	0.027463	0.0459027	1	NA	NA
RpS15	-0.807742	0.027463	0.1126	1	0.135	0.958
mRpL36	-0.66858	0.0276093	-0.0421377	1	NA	NA
Arpc5	-0.530186	0.0276863	0.380311	1.5069e-24	NA	NA
Cys	0.845301	0.0276863	2.19044	NA	NA	NA
mRpS18C	-0.779669	0.0276863	NA	NA	NA	NA
Arts	-0.628602	0.0279933	NA	NA	0.238	0.949
CG3823	1.08678	0.0280161	NA	NA	NA	NA
su(f)	-0.72464	0.0280894	NA	NA	1.22	0.785
SsRbeta	-0.487103	0.0282131	-0.887479	2.38237e-118	0.179	0.957
CG10333	-0.706149	0.0282131	NA	NA	0.0763	0.964
CG17026	1.14255	0.0282131	NA	NA	NA	NA
CG13907	0.516318	0.0283389	0.299899	6.53647e-10	NA	NA
CLIP-190	0.853855	0.0283509	0.438445	1.65107e-26	-0.461	0.933
CG12204	-0.59276	0.0284969	NA	NA	NA	NA
BomS3	0.955021	0.0286362	NA	NA	NA	NA
Zasp66	0.916448	0.0286715	NA	NA	NA	NA
CG13365	-0.58117	0.0286765	0.153508	1	NA	NA
mRpS28	-0.740039	0.0287118	0.140082	1	NA	NA
CG13113	-1.49869	0.0287306	NA	NA	NA	NA
Ugt37D1	1.18733	0.0287306	NA	NA	NA	NA
CG42867	-2.22765	0.0287306	NA	NA	NA	NA
CG5867	1.49449	0.028788	NA	NA	NA	NA
Tsf1	0.868133	0.0289032	NA	NA	0.179	0.96
Gpdh1	0.598526	0.0290377	NA	NA	-0.428	0.94
CG13083	-0.895344	0.0290377	NA	NA	-1.4	0.514
cue	0.746644	0.0291547	0.369583	2.94014e-14	2.22	0.167
CG17597	-0.59683	0.0291547	NA	NA	-0.142	0.959
for	0.621363	0.0293152	0.290219	3.94657e-14	-0.528	0.922
Spt20	0.86966	0.0294832	NA	NA	NA	NA
Gug	0.825084	0.0295562	0.303323	2.87561e-15	NA	NA
mtd	0.786935	0.0297484	0.145331	1	0.0284	0.965
CG11586	-0.617821	0.0297911	0.0368326	1	NA	NA
CG17721	-0.892969	0.029854	0.0354206	1	NA	NA
Drep1	1.15002	0.0299809	NA	NA	NA	NA
CG14245	0.867002	0.0299809	NA	NA	NA	NA
PLCXD	-0.943729	0.0300288	NA	NA	NA	NA
CG2846	-0.678777	0.0300501	-0.184518	1.64205e-08	NA	NA
Su(var)2-HP2	0.6897	0.0302053	NA	NA	NA	NA
CG14966	-0.734828	0.0302295	NA	NA	NA	NA
Ugt302K1	-2.27199	0.0302295	NA	NA	NA	NA
SclB	2.52804	0.0302295	NA	NA	NA	NA
CG5013	-0.646832	0.030384	NA	NA	NA	NA
Rae1	-0.619498	0.0306096	NA	NA	-0.618	0.924
CG18853	-0.624544	0.0306694	NA	NA	NA	NA
Rpb8	-0.573849	0.0306935	-0.0464395	1	NA	NA
RpL39	-0.878273	0.0309391	0.000854821	0.000330026	NA	NA
CG7889	-0.522694	0.0309391	-0.116186	0.843381	-0.927	0.918
HBS1	-0.579367	0.031102	NA	NA	1.08	0.906
UQCR-C1	-0.481622	0.0311301	0.162502	1	1.2	0.55
CG15908	-0.845762	0.0312975	NA	NA	NA	NA
CG42656	1.18295	0.0312975	NA	NA	NA	NA
CG6565	0.627319	0.0315017	NA	NA	NA	NA
CG17549	1.12632	0.0315017	NA	NA	NA	NA
CG13309	1.04991	0.0315017	NA	NA	NA	NA
Mical	0.576131	0.0315017	NA	NA	1.13	0.851
RpS17	-0.786818	0.0315398	0.0931548	1	0.44	0.921
msk	0.534231	0.0315438	-0.0240202	1	0.469	0.925
Hmt4-20	0.879995	0.0315774	NA	NA	NA	NA
larp	0.819877	0.0315846	0.0676439	1	0.54	0.91
RpS12	-0.916607	0.0318561	0.0157046	4.37363e-11	0.655	0.914
CG3732	-0.600417	0.0318561	NA	NA	NA	NA
Dak1	-0.509272	0.0321074	-0.167237	5.60554e-06	-0.239	0.953
RpL30	-0.868624	0.0323643	0.0234053	3.64452e-07	0.873	0.915
CG7630	-0.641453	0.0323643	0.199434	0.212101	NA	NA
Naxd	-0.744539	0.0324401	NA	NA	NA	NA
Cht6	-1.52584	0.0324401	NA	NA	NA	NA
CG14075	-2.11659	0.0324443	NA	NA	NA	NA
CG3638	0.896693	0.0324485	0.271533	8.87012e-10	NA	NA
eEF5	-0.621166	0.032465	0.0528093	1	0.439	0.928
Orc3	-0.611294	0.0324651	NA	NA	NA	NA
mRpL48	-0.643067	0.0326545	0.0612313	1	NA	NA
CG17928	1.11505	0.0326545	NA	NA	NA	NA
CG17724	0.959149	0.0327023	NA	NA	NA	NA
LysP	1.01144	0.0327261	NA	NA	NA	NA
Dhfr	-0.806586	0.0327707	-0.0380017	1	NA	NA
Ccz1	-0.655106	0.0328473	NA	NA	NA	NA
Gr61a	1.08292	0.0329111	NA	NA	NA	NA
ver	-0.803597	0.0330576	NA	NA	NA	NA
wgn	1.65514	0.0332303	NA	NA	NA	NA
Nup153	0.764813	0.0332303	NA	NA	1.03	0.878
Rbp1	-0.708299	0.0335201	0.120019	1	1.55	0.869
CG15546	1.24598	0.0335388	NA	NA	NA	NA
lva	0.615126	0.0337328	NA	NA	-0.403	0.935
PGRP-LB	-0.692771	0.0337392	0.189085	1	NA	NA
bai	-0.680515	0.0339889	-0.62225	3.02543e-82	-0.0744	0.962
thr	0.742059	0.0341502	NA	NA	NA	NA
MED18	-0.7293	0.0341763	0.0967031	1	-0.357	0.936
CG6910	0.752696	0.0341763	NA	NA	NA	NA
crn	-0.570336	0.0342131	NA	NA	NA	NA
ND-AGGG	-0.645552	0.0343412	-0.0342466	1	NA	NA
CG12320	-0.709323	0.0343412	NA	NA	-0.471	0.94
RpS16	-0.862398	0.034538	0.0627935	1	-0.0358	0.964
cno	0.793952	0.0346904	0.201538	1	NA	NA
Atg3	-0.602174	0.0347573	0.089343	1	NA	NA
CG34291	-0.900361	0.0347605	NA	NA	NA	NA
ash1	0.814925	0.0348598	NA	NA	NA	NA
IM4	1.58878	0.0349386	NA	NA	NA	NA
Dhc64C	0.888196	0.0349386	NA	NA	-0.202	0.953
GstE13	-0.660935	0.0349977	-0.197483	3.92676e-10	-0.389	0.928
atilla	0.930235	0.035247	0.624644	NA	NA	NA
CG15099	0.597151	0.035348	NA	NA	NA	NA
GstO3	-0.715484	0.0355435	0.484263	1.59557e-33	-1.33	0.879
term	2.52769	0.0355435	NA	NA	NA	NA
obst-E	1.50689	0.0360605	NA	NA	NA	NA
CG42364	1.88707	0.0362485	NA	NA	NA	NA
RpS27A	-0.78684	0.0362524	-0.0509156	1.19477e-38	NA	NA
GstT4	-0.849671	0.0363163	NA	NA	NA	NA
g	0.586314	0.0366083	NA	NA	1.08	0.571
AIMP3	-0.673786	0.0366383	-0.0582144	1	0.406	0.929
RpL31	-0.804843	0.036709	0.135781	1	0.609	0.893
LSm3	-0.755423	0.036979	0.0920528	1	NA	NA
Ptth	-0.407147	0.0370245	NA	NA	NA	NA
p47	-0.544883	0.0370469	0.110048	1	NA	NA
Arp6	-0.673795	0.0370776	NA	NA	NA	NA
Pomp	-0.612784	0.0370995	0.242614	0.00362634	NA	NA
cic	1.1151	0.0371106	0.0251255	1	NA	NA
mRpL45	-0.68503	0.0372564	-0.0128878	1	1.91	0.805
CG16727	1.08649	0.0372564	NA	NA	NA	NA
CG15406	0.807893	0.0372914	NA	NA	NA	NA
CG4364	-0.571063	0.037296	0.0998126	1	1.97	0.0151
CG10000	-1.32143	0.0374388	NA	NA	NA	NA
RpL15	-0.711016	0.0375032	0.136859	0.0294754	0.214	0.952
spin	0.649303	0.0375032	0.00695909	1	NA	NA
CG15044	-1.77628	0.0377336	NA	NA	NA	NA
Npc2b	1.31848	0.0377336	NA	NA	NA	NA
Cisd2	-0.604813	0.037838	-0.113097	0.000586654	2.4	0.00103
CG13185	1.1149	0.0379061	NA	NA	2.55	0.00617
CG17111	1.57488	0.0379061	NA	NA	NA	NA
CG31195	0.620381	0.0379061	NA	NA	-0.493	0.952
CG32107	1.50163	0.038092	NA	NA	NA	NA
CG33172	0.66613	0.0382737	NA	NA	NA	NA
cl	-0.608302	0.0383403	0.201515	0.0307812	0.475	0.954
beta4GalT7	-0.66117	0.0383403	NA	NA	NA	NA
CG42694	-1.41674	0.0385156	NA	NA	NA	NA
Fs(2)Ket	0.792167	0.0386189	0.0474933	1	-0.735	0.88
Stoml2	-0.528553	0.0386766	NA	NA	-0.187	0.956
Srp54k	-0.525186	0.0391004	-0.216264	6.69449e-12	-0.17	0.958
CG32576	-0.905408	0.0393908	-0.238363	4.74724e-14	NA	NA
CG6769	-0.663209	0.0393908	-0.0693224	1	NA	NA
GstZ1	-0.843529	0.0393908	NA	NA	0.0373	0.964
CG12075	-0.856138	0.039427	NA	NA	NA	NA
ADPS	1.57337	0.039427	NA	NA	NA	NA
Prosbeta2	-0.560904	0.0394368	0.361015	8.12259e-17	NA	NA
squ	0.602011	0.0396177	NA	NA	NA	NA
UK114	-0.641347	0.0396528	0.151885	1	NA	NA
yellow-h	2.06787	0.0396528	NA	NA	NA	NA
trx	0.799725	0.0396598	0.317685	4.95472e-14	NA	NA
RpS11	-0.699218	0.0397847	0.0571246	0.0106901	0.808	0.802
Ravus	-0.703942	0.0397847	NA	NA	NA	NA
Nedd4	0.734585	0.0398529	NA	NA	NA	NA
CG4789	-0.528442	0.0400051	0.0754929	1	-0.156	0.957
CG10516	0.708206	0.0401267	NA	NA	NA	NA
CG3500	-0.69006	0.04014	-0.0134221	1	NA	NA
mRpL49	-0.70447	0.0402299	0.0111447	1	NA	NA
CG10631	0.726465	0.0402299	NA	NA	NA	NA
CG30022	0.7628	0.0402325	NA	NA	-0.0101	0.965
Ciao1	-0.505331	0.0402594	-0.0709835	1	NA	NA
CG42672	0.538707	0.0402594	NA	NA	NA	NA
Jarid2	0.948021	0.0403503	0.170345	1	NA	NA
Coq9	-0.581824	0.0403503	NA	NA	NA	NA
CG42693	-0.232129	0.0403503	NA	NA	NA	NA
CG43208	-0.553165	0.0403503	NA	NA	NA	NA
Sh3beta	-0.562274	0.0405861	0.434845	5.93873e-31	NA	NA
hb	1.04926	0.0407218	NA	NA	NA	NA
ND-B14.5A	-0.641442	0.040748	0.168494	1	NA	NA
RpII215	1.14792	0.0408295	0.152058	1	-0.869	0.787
Pcd	-0.764724	0.0409071	-0.0331275	1	NA	NA
Pura	0.694667	0.0410014	NA	NA	NA	NA
CG17108	0.980266	0.0411816	NA	NA	NA	NA
Srp68	-0.562512	0.0412342	-0.204496	2.31156e-10	0.355	0.933
pst	0.774807	0.0412342	0.206652	0.000446105	NA	NA
Ahcy	-0.676831	0.0412342	-0.0378665	1	NA	NA
hang	0.765559	0.0412342	NA	NA	NA	NA
MME1	-0.636674	0.0412342	NA	NA	NA	NA
mRpL11	-0.62602	0.0412342	NA	NA	NA	NA
dsd	0.824753	0.0412342	NA	NA	NA	NA
e(y)3	0.637117	0.0412342	NA	NA	NA	NA
Prosalpha1_1	0.855684	0.0412949	NA	NA	-0.206	0.951
Rpi	-0.511222	0.0415244	0.246848	0.000368273	NA	NA
Phae1	0.626966	0.0415462	NA	NA	NA	NA
WDR79	-0.623597	0.0416049	NA	NA	NA	NA
eIF3a	-0.61358	0.0417293	-0.104377	0.00919163	-0.321	0.944
Aldh7A1	0.729984	0.0417544	NA	NA	NA	NA
Irk1	0.578842	0.0417707	NA	NA	NA	NA
w	-0.824807	0.0418019	NA	NA	NA	NA
CG4000	0.97226	0.0418713	NA	NA	NA	NA
yellow-g2	-0.770991	0.0421178	NA	NA	0.277	0.947
CG14606	0.929156	0.0421178	NA	NA	NA	NA
CG34124	-0.240915	0.0421178	NA	NA	NA	NA
Nop60B	0.641853	0.0421756	-0.0768285	1	NA	NA
CG14407	-0.597843	0.0423242	0.149849	1	0.931	0.865
sno	0.820301	0.0423242	0.00137791	1	0.753	0.881
CG13926	-0.71378	0.0424769	0.00232253	1	NA	NA
CG14131	-0.729087	0.0425261	NA	NA	NA	NA
CycB3	0.863472	0.0426566	NA	NA	-1.4	0.254
CG42308	-0.661851	0.0426566	NA	NA	NA	NA
CG7739	-0.852917	0.042719	NA	NA	-0.226	0.953
Diedel	-0.356716	0.042918	NA	NA	NA	NA
14-3-3epsilon	0.557545	0.0431697	0.62528	4.26374e-98	-0.0925	0.961
CG9628	1.18044	0.0432757	NA	NA	NA	NA
CG8300	-0.594746	0.0434095	0.558351	6.13963e-26	NA	NA
CG43050	-1.34609	0.0434095	NA	NA	NA	NA
ND-B14.7	-0.665359	0.0434878	0.190125	0.0818411	-0.259	0.947
CG43175	-1.70606	0.0436978	NA	NA	NA	NA
CG13218	-1.77353	0.043727	NA	NA	NA	NA
CG13375	-1.76	0.043727	NA	NA	NA	NA
RFeSP	-0.420961	0.0438633	0.0870904	1	0.141	0.96
COX5A	-0.542662	0.0439186	0.11545	1	NA	NA
His2B:CG17949	-0.716578	0.0439809	NA	NA	0.699	0.929
CG4972	0.529393	0.0441423	-0.0877686	0.818724	0.824	0.776
CG8668	0.599683	0.0442908	0.160579	1	NA	NA
CASK	0.567567	0.0443913	NA	NA	0.802	0.863
CG10738	1.08844	0.0443913	NA	NA	NA	NA
eIF2Bbeta	-0.597263	0.0449768	-0.0811048	1	0.217	0.955
betaggt-II	-0.620068	0.0451054	0.0557549	1	NA	NA
CG12038	-0.596839	0.0452037	NA	NA	NA	NA
SelG	-0.675071	0.0453809	0.10129	1	NA	NA
SERCA	0.455124	0.0457752	-0.102278	0.0468094	-0.16	0.956
Sgt	-0.599032	0.0457752	-0.00935248	1	NA	NA
UQCR-6.4	-0.666242	0.0457752	0.149037	1	-0.247	0.954
vri	0.834775	0.0457752	NA	NA	NA	NA
CG14411	0.733073	0.0457752	NA	NA	NA	NA
Rtca	-0.601394	0.0458824	NA	NA	NA	NA
mtrm	0.783784	0.0460142	NA	NA	-0.602	0.911
Sgp	-1.55383	0.0460589	NA	NA	NA	NA
CG9062	0.743364	0.0463336	NA	NA	NA	NA
CG10375	-0.617187	0.0465841	0.0328404	1	NA	NA
CG3699	0.668286	0.0465992	NA	NA	NA	NA
HIP-R	0.821859	0.0466338	NA	NA	0.226	0.953
Chd3	0.748651	0.0468017	NA	NA	NA	NA
Def	1.80493	0.0468489	NA	NA	NA	NA
Srp72	-0.534442	0.0469136	-0.163659	2.42217e-05	2.14	0.766
l(2)37Cg	-0.689719	0.0471547	-0.339427	8.5201e-23	NA	NA
Irk2	0.813649	0.0473419	NA	NA	NA	NA
NT5E-2	0.830823	0.0474356	0.0395766	1	NA	NA
CG42704	1.36401	0.0477968	NA	NA	NA	NA
His4r_1	-0.0351586	0.0478297	0.561034	6.39466e-98	-0.071	0.964
CG11073	1.23461	0.0480348	NA	NA	NA	NA
Mocs1	-0.77432	0.0480348	NA	NA	NA	NA
CG12268	1.52824	0.0484369	NA	NA	NA	NA
Prosbeta1	-0.527227	0.0484396	0.306834	1.43947e-11	NA	NA
mRpL50	-0.62393	0.0484396	NA	NA	NA	NA
Ufl1	-0.677428	0.0484396	NA	NA	1.09	0.903
CG33346	-0.973123	0.0484396	NA	NA	NA	NA
SkpA	-0.523283	0.0486354	0.387589	1.91055e-23	NA	NA
CG10560	1.05301	0.0488753	NA	NA	NA	NA
CG42553	-0.607829	0.0488771	NA	NA	NA	NA
CG15201	1.1696	0.0489194	NA	NA	NA	NA
Sec13	-0.511782	0.0490857	-0.40744	1.21369e-34	-0.147	0.958
Mlp84B	0.936217	0.0492086	NA	NA	NA	NA
eIF3f1	-0.487253	0.0493219	0.10432	1	1.09	0.537
mRpS24	-0.607364	0.0493219	-0.0670302	1	0.58	0.914
kug	0.820382	0.0495373	NA	NA	NA	NA
Meltrin	0.703625	0.049628	NA	NA	NA	NA
CG15891	-0.712253	0.0497487	0.0700459	1	NA	NA
gw	0.487609	0.0497487	0.1018	1	NA	NA
Kdm2	0.795848	0.0498834	NA	NA	NA	NA
mRpL34	-0.695483	0.0499507	NA	NA	NA	NA
Gyf	0.619882	0.0500691	0.0235295	1	0.768	0.911
CG42821	-1.21058	0.0500691	NA	NA	NA	NA
Nfs1	-0.566309	0.0501525	NA	NA	0.204	0.955
CG6462	-1.58955	0.0501745	NA	NA	NA	NA
Klp61F	0.683578	0.0502738	NA	NA	-1.32	0.821
CG18262	-0.685379	0.0507103	NA	NA	NA	NA
Bdbt	-0.574948	0.0507103	NA	NA	NA	NA
AANATL4	-0.372535	0.0510107	NA	NA	NA	NA
CG13311	1.21538	0.0510107	NA	NA	NA	NA
Topors	0.668066	0.051035	NA	NA	NA	NA
mRpS22	-0.626881	0.0510492	0.0777192	1	0.127	0.958
RpII18	-0.65827	0.0511011	-0.212874	3.53291e-10	NA	NA
senju	0.576776	0.051186	NA	NA	-1.07	0.767
vir-1	0.997163	0.0511998	NA	NA	NA	NA
shot	0.960013	0.051302	0.287415	1.35941e-12	NA	NA
RpS15Ab	-0.589844	0.051302	-0.0432806	1	NA	NA
CG7839	0.607485	0.051302	NA	NA	NA	NA
CG11892	0.980555	0.051302	NA	NA	NA	NA
Men	0.46905	0.0513506	0.0111065	1	-0.698	0.927
borr	0.499579	0.0513717	NA	NA	NA	NA
HDAC6	0.651447	0.0514181	NA	NA	0.346	0.947
fmt	0.610234	0.0514181	NA	NA	-0.384	0.962
LysRS	-0.460526	0.0519429	-0.0200507	1	-0.399	0.929
Zip99C	-0.557335	0.0520523	0.781127	NA	NA	NA
CG4646	-0.682986	0.0522679	-0.069929	1	NA	NA
fz	0.554477	0.052329	NA	NA	NA	NA
dod	-0.616815	0.052422	0.015589	1	-0.163	0.958
PIG-P	-0.627402	0.0525103	NA	NA	NA	NA
nsr	-0.389132	0.0525998	NA	NA	NA	NA
Sc2	-0.531035	0.0526357	0.319946	8.20817e-16	0.416	0.936
CG8560	-0.616763	0.0526357	NA	NA	NA	NA
Chd64	-0.686199	0.0526415	0.429618	1.86086e-13	-1.7	0.312
eff	-0.450877	0.0526851	0.533546	2.23852e-59	1.56	0.321
mRpL22	-0.517436	0.0527286	-0.00997561	1	NA	NA
CG9205	-0.52542	0.0527286	-0.0179233	1	NA	NA
E(Pc)	0.809913	0.0527286	NA	NA	NA	NA
CG10927	-0.736673	0.0527286	NA	NA	NA	NA
CG32856	-0.664474	0.0527286	NA	NA	NA	NA
CG34172	-0.739174	0.0527286	NA	NA	NA	NA
Dph1	-0.530848	0.0528209	NA	NA	NA	NA
Jheh1	-0.684526	0.0529126	0.459182	1	1.16	0.748
CG4042	-0.608474	0.0535639	NA	NA	0.519	0.911
spict	0.549596	0.0537668	0.635983	2.83439e-69	NA	NA
mRpL53	-0.699335	0.0537668	NA	NA	-0.0381	0.964
Coq4	-0.903922	0.0537668	NA	NA	NA	NA
mRpL20	-0.613948	0.0538577	0.0300612	1	1.12	0.743
flfl	0.614036	0.0539947	NA	NA	0.184	0.956
fs(1)Yb	-0.566944	0.0542241	NA	NA	NA	NA
Phk-3	1.2807	0.0542241	NA	NA	NA	NA
Rrp46	-0.630528	0.0542241	NA	NA	0.646	0.928
vls	-0.591671	0.0542902	NA	NA	NA	NA
CG31522	0.951376	0.054416	NA	NA	NA	NA
slam	0.464276	0.0544311	NA	NA	NA	NA
Alr	-0.600009	0.0548695	NA	NA	NA	NA
RpS27	-0.66144	0.0550261	0.0949605	1	0.533	0.906
G9a	0.557771	0.0551212	0.0682247	1	NA	NA
RhoGEF2	0.713452	0.0551212	NA	NA	-0.202	0.959
BomS4	0.975849	0.0551212	NA	NA	NA	NA
puf	1.03948	0.0551212	NA	NA	0.868	0.916
CG43680	1.28875	0.0551212	NA	NA	NA	NA
CG42394	0.784618	0.0551577	NA	NA	NA	NA
Ae2	0.783448	0.0554876	NA	NA	NA	NA
Coq2	0.751115	0.0554876	NA	NA	NA	NA
pre-mod(mdg4)-I	-0.981736	0.0555405	NA	NA	NA	NA
osk	0.689316	0.0557692	NA	NA	NA	NA
Gr59f	1.3767	0.0557692	NA	NA	NA	NA
Clamp	0.622895	0.0557817	NA	NA	NA	NA
Apf	-0.658966	0.0561996	NA	NA	NA	NA
gammaTry	-0.915861	0.056261	NA	NA	NA	NA
chb	0.639115	0.0563316	NA	NA	NA	NA
RpLP1	-0.684149	0.0563822	-0.0584159	5.58525e-56	0.657	0.904
CG10674	-0.649938	0.0563822	0.0844838	1	NA	NA
barr	0.581386	0.0563822	NA	NA	NA	NA
BCAS2	-0.642787	0.0563822	NA	NA	NA	NA
RpL38	-0.857888	0.0564418	-0.123854	3.13743e-15	-0.0215	0.965
Pdha	0.583325	0.0566116	NA	NA	-0.421	0.926
put	0.681485	0.0569954	0.0431594	1	NA	NA
ND-PDSW	-0.559117	0.0570576	0.121746	1	0.172	0.958
CG8891	-0.672782	0.0570576	0.0559433	1	NA	NA
CG9691	0.721929	0.0572973	NA	NA	NA	NA
CG2006	-0.60872	0.0573891	NA	NA	NA	NA
Cka	0.559982	0.0574297	0.137472	1	NA	NA
CG13616	-1.34649	0.0575164	NA	NA	NA	NA
CG8066	-0.707417	0.0575309	0.888179	1.83784e-44	NA	NA
edl	-0.986855	0.0575616	0.110162	1	NA	NA
SC35	-0.477634	0.0576787	0.0634734	1	0.216	0.961
CG3534	0.558495	0.0576787	NA	NA	NA	NA
CG31368	0.657012	0.0577277	NA	NA	0.606	0.955
CG5397	1.18698	0.0580297	NA	NA	NA	NA
Jafrac1	-0.464957	0.0580931	0.623571	8.92512e-60	1.12	0.857
epsilonCOP	-0.577952	0.0581783	-0.28149	2.4655e-18	0.361	0.933
CG14985	-0.663777	0.0582113	-0.179213	1.78921e-07	NA	NA
l(1)G0007	-0.554223	0.0585662	NA	NA	NA	NA
Chs2	-0.690222	0.0588512	NA	NA	NA	NA
CG16775	-1.13796	0.0588512	NA	NA	NA	NA
His2B:CG17949_1	-0.0351213	0.0592513	NA	NA	0.699	0.929
srl	0.658152	0.0596805	-0.114587	0.668262	NA	NA
fliI	0.812966	0.0596805	NA	NA	NA	NA
CG45065	-0.193944	0.0598	NA	NA	NA	NA
CG42853	0.570025	0.0600307	NA	NA	NA	NA
BomBc1	1.17904	0.0603975	NA	NA	NA	NA
Odc2	1.13478	0.0604024	NA	NA	NA	NA
iav	-0.342805	0.0605092	NA	NA	NA	NA
Mpcp1	-0.470312	0.0606427	NA	NA	NA	NA
CG1124	1.20662	0.060713	NA	NA	NA	NA
Prpk	-0.684706	0.0607676	-0.010911	1	NA	NA
Tim9a	-0.663229	0.0608533	-0.0355663	1	NA	NA
312	-0.585405	0.0609139	NA	NA	NA	NA
und	-0.580418	0.0609358	0.0960387	1	NA	NA
Helz	0.889956	0.0609622	NA	NA	-0.0553	0.964
betaTry	-0.67754	0.061218	NA	NA	NA	NA
CG6484	-0.834835	0.061218	NA	NA	NA	NA
CG11659	1.23378	0.0612419	NA	NA	NA	NA
FASN1	0.840036	0.0612421	NA	NA	0.805	0.784
RpL32	-0.744609	0.0614395	0.0625316	1	0.634	0.872
HUWE1	0.956101	0.0614574	NA	NA	-1.25	0.928
tum	0.506765	0.0614574	NA	NA	NA	NA
Ilp8	-0.723495	0.0616241	NA	NA	NA	NA
dor	-0.668764	0.0616897	NA	NA	NA	NA
CG34426	1.03494	0.0617839	NA	NA	NA	NA
Nc73EF	0.440896	0.0618413	0.0393393	1	0.498	0.932
CG5569	-0.583576	0.061891	NA	NA	NA	NA
Drsl5	1.03019	0.0618911	NA	NA	NA	NA
scramb1	0.576097	0.0619267	NA	NA	NA	NA
vimar	0.66833	0.0622637	NA	NA	1.24	0.488
l(2)37Cb	-0.506415	0.0622984	NA	NA	NA	NA
RpL19	-0.717968	0.0623104	-0.00719384	8.45838e-24	0.574	0.898
CG42668	0.630304	0.062808	0.0801492	1	NA	NA
zld	0.791298	0.0628583	NA	NA	NA	NA
CG6830	-0.843722	0.0629032	NA	NA	NA	NA
wuho	-0.642696	0.0631454	NA	NA	NA	NA
spoon	0.548903	0.0634094	-0.0167451	1	0.652	0.879
CG11598	-0.154527	0.0634094	NA	NA	NA	NA
mRpL43	-0.609983	0.0636857	0.0277311	1	0.604	0.889
Boot	0.572429	0.0638027	NA	NA	NA	NA
Vps28	-0.568734	0.0639103	0.379608	4.76398e-27	NA	NA
Nopp140	0.611242	0.0639103	-0.0888178	1	NA	NA
CG9008	0.730487	0.0639103	NA	NA	NA	NA
CG7296	1.10142	0.0639103	NA	NA	NA	NA
Psf2	0.639376	0.0639103	NA	NA	NA	NA
Pld	0.639871	0.0640275	NA	NA	NA	NA
RpL18	-0.732265	0.0641552	-0.00913107	9.47109e-09	0.727	0.833
casp	0.520483	0.0641552	NA	NA	NA	NA
CG43248	-0.281395	0.0641552	NA	NA	NA	NA
HP1c	-0.60246	0.0644436	NA	NA	NA	NA
CG3589	-0.568369	0.0645269	NA	NA	NA	NA
Vta1	-0.513869	0.0645341	0.323931	1.77892e-18	NA	NA
RpL34b	-0.713849	0.0645341	0.0163704	0.00577029	1.21	0.387
eIF3h	-0.463596	0.0645341	0.0868811	1	-0.307	0.943
CG15800	-0.42425	0.0645341	NA	NA	NA	NA
Vav	-0.460218	0.0645341	NA	NA	NA	NA
CG8908	-1.06164	0.0646254	NA	NA	NA	NA
Vamp7	-0.488497	0.0649862	0.432071	3.78998e-36	-0.936	0.689
Hcf	0.529201	0.0649862	NA	NA	0.432	0.926
Alp2	0.87656	0.0650717	NA	NA	NA	NA
CG11000	-1.25055	0.0651114	NA	NA	NA	NA
CG4377	-0.799197	0.0652459	NA	NA	NA	NA
RIOK1	0.591506	0.0652459	NA	NA	-0.206	0.954
Hil	1.07574	0.0654202	NA	NA	NA	NA
Spn	0.556553	0.0654353	-0.272843	1.41254e-12	NA	NA
CG7886	-0.194742	0.0655371	NA	NA	NA	NA
mRpS21	-0.692685	0.0658147	-0.0592422	1	-0.325	0.945
CG43064	1.20705	0.0658147	NA	NA	NA	NA
CG12826	-0.279382	0.0659057	NA	NA	NA	NA
strat	-0.608058	0.0662922	0.0136069	1	NA	NA
CG34409	-0.899701	0.0670409	NA	NA	NA	NA
Hsl	0.507833	0.0672045	NA	NA	NA	NA
ebi	0.681994	0.0672045	NA	NA	NA	NA
Mur11Da	-1.21804	0.0673566	NA	NA	-1.2	0.803
Rich	0.49086	0.0674859	NA	NA	NA	NA
CG32708	-0.631783	0.0674859	NA	NA	NA	NA
deltaCOP	-0.503398	0.0678864	-0.401438	1.78623e-33	0.173	0.958
mxc	0.849882	0.0680566	NA	NA	NA	NA
stx	0.526342	0.0683001	0.0639403	1	NA	NA
l(2)35Be	-0.722279	0.0683001	NA	NA	NA	NA
CG2021	-0.644741	0.0683377	NA	NA	NA	NA
CG7646	-0.942912	0.0686169	NA	NA	NA	NA
Hakai	-0.54676	0.0691132	NA	NA	NA	NA
CG12310	0.891493	0.0691132	NA	NA	NA	NA
Shawn	-0.531537	0.0693449	NA	NA	NA	NA
CG13319	-0.599417	0.0694225	0.0445309	1	-1.62	0.87
Pfdn5	-0.590371	0.0694225	0.0410302	1	NA	NA
NK7.1	-0.747107	0.0695042	0.339636	1.39426e-17	NA	NA
CG9849	-0.653124	0.0696613	-0.06886	1	NA	NA
Pus1	-0.58873	0.0697636	NA	NA	NA	NA
CG5282	-0.111276	0.0699324	NA	NA	NA	NA
BomS5	1.12951	0.0699324	NA	NA	NA	NA
fabp	-0.596932	0.0701818	0.126186	0.142705	NA	NA
APC7	0.541764	0.0701818	NA	NA	0.496	0.939
CG11384	-0.247971	0.0701964	NA	NA	NA	NA
CG15047	0.755177	0.070424	NA	NA	NA	NA
CG17233	0.596889	0.0705706	NA	NA	NA	NA
RpS5a	-0.474765	0.0707399	0.128333	1	NA	NA
RpL35	-0.496931	0.0708079	-0.012082	1.11165e-13	0.0656	0.963
CG11249	-0.418035	0.0710158	NA	NA	NA	NA
LBR	0.914034	0.0710272	NA	NA	0.594	0.934
CG43897	0.578227	0.0711107	NA	NA	NA	NA
Ten-m	1.00317	0.0711379	NA	NA	NA	NA
SCOT	0.498474	0.0711794	NA	NA	NA	NA
MFS16	-0.583052	0.0711915	0.312724	5.83686e-10	NA	NA
CG4884	-0.640678	0.0713556	NA	NA	NA	NA
RnpS1	-0.530613	0.0714456	0.106635	1	NA	NA
Dp	0.448661	0.0715116	0.100752	1	NA	NA
CG5084	-0.863125	0.0715116	NA	NA	NA	NA
Idgf4	0.668358	0.0719454	NA	NA	NA	NA
Pez	0.675773	0.0719719	NA	NA	NA	NA
rec	0.631741	0.07236	NA	NA	NA	NA
CG13516	0.652601	0.0724402	NA	NA	NA	NA
Su(var)3-7	0.44552	0.0726009	NA	NA	NA	NA
CG1273	-0.172042	0.0726009	NA	NA	NA	NA
Cyp6a9	-0.909213	0.0728198	NA	NA	NA	NA
fiz	1.00031	0.0729592	NA	NA	NA	NA
CG5455	0.681785	0.0729592	NA	NA	NA	NA
Alh	0.652519	0.0732736	NA	NA	NA	NA
skd	0.920767	0.0735156	0.263315	4.44006e-11	NA	NA
GlnRS	-0.45278	0.0738022	NA	NA	0.434	0.952
Prosalpha5	-0.634359	0.0738219	0.350006	7.31731e-15	NA	NA
Nedd8	-0.56866	0.0738219	0.0759908	1	NA	NA
Idh3b	0.521761	0.0738219	0.0941609	1	0.532	0.917
RpS9	-0.646483	0.0739143	0.0933813	1	0.675	0.866
CG7530	0.50081	0.0740525	NA	NA	NA	NA
CG13284	0.88131	0.0740759	NA	NA	NA	NA
CG12824	0.657064	0.0740759	NA	NA	NA	NA
kappaTry	-0.595858	0.0740939	NA	NA	NA	NA
nec	0.753859	0.0741816	NA	NA	0.434	0.95
CG9215	-0.512091	0.0741816	NA	NA	NA	NA
CG11168	-0.530067	0.0741816	NA	NA	NA	NA
CG18815	-0.415264	0.0743104	-0.137527	0.000110568	-0.339	0.945
Ir7b	-0.197993	0.0744058	NA	NA	NA	NA
smash	0.664472	0.0744058	NA	NA	NA	NA
CG12594	-0.141851	0.0744403	NA	NA	NA	NA
CG30377	0.408112	0.0745152	-0.0696527	1	NA	NA
Cds	0.65913	0.0745696	NA	NA	NA	NA
epsilonTry	-0.820801	0.0745727	NA	NA	NA	NA
CG42365	-0.682376	0.0749549	NA	NA	NA	NA
Fum2	-0.970152	0.0752669	NA	NA	NA	NA
CG11155	0.713351	0.0754665	NA	NA	NA	NA
CG11110	-0.58326	0.075697	NA	NA	NA	NA
CG6878	-0.590269	0.0758395	0.0461871	1	NA	NA
CG1544	0.72607	0.0758416	NA	NA	NA	NA
Gclc	0.594667	0.0758416	NA	NA	-0.901	0.855
CG43673	0.984752	0.0758416	NA	NA	NA	NA
CG33199	0.410474	0.0759722	NA	NA	NA	NA
Msr-110	0.954384	0.0760565	NA	NA	0.202	0.954
simj	0.650641	0.076182	NA	NA	NA	NA
RpL37A	-0.705195	0.0762638	-0.0303307	3.41238e-28	1.2	0.905
ZnT63C	0.681516	0.0762638	0.196173	0.233981	NA	NA
Cont	0.593462	0.0762638	NA	NA	-0.962	0.798
CG12219	-0.566371	0.0762638	NA	NA	NA	NA
GstE10	0.720878	0.0762638	NA	NA	NA	NA
CG5466	0.554519	0.0765939	NA	NA	NA	NA
CG12355	0.90727	0.0766049	NA	NA	NA	NA
NTPase	0.492256	0.0767846	NA	NA	-1.79	0.033
GstS1	-0.433694	0.0768945	0.408708	6.81112e-12	-1.01	0.693
CG5903	-0.447316	0.0768945	0.0879427	1	-0.978	0.861
TotA	-0.957552	0.0768945	NA	NA	NA	NA
Nup358	0.490246	0.0769588	0.0526437	1	0.438	0.919
IPIP	-0.573596	0.0770165	NA	NA	NA	NA
lsn	-0.659838	0.0772469	0.114895	1	NA	NA
CG31715	-0.615117	0.0772613	-0.0515673	1	NA	NA
ND-AGGG_1	-0.767992	0.0772731	-0.0342466	1	NA	NA
ctrip	0.607195	0.0772731	NA	NA	-1.57	0.859
brat	0.548746	0.077317	-0.0163616	1	NA	NA
Sox21a	-0.182859	0.0775093	NA	NA	NA	NA
CG9609	0.465692	0.0776944	NA	NA	NA	NA
CG8372	-0.507522	0.0778128	0.0851278	1	NA	NA
SdhD	-0.472417	0.077852	0.231378	6.82172e-06	NA	NA
mRpL30	-0.538559	0.077852	-0.0254859	1	NA	NA
CG5805	0.54144	0.077852	NA	NA	NA	NA
Sdic2	0.223374	0.077852	NA	NA	NA	NA
Prosap	0.584221	0.0779507	0.310538	1.80207e-09	0.514	0.914
Strn-Mlck	0.661674	0.0779507	NA	NA	NA	NA
colt	-0.518719	0.0781107	0.0399478	1	NA	NA
l(2)01289	1.05304	0.0781329	NA	NA	NA	NA
CG4266	0.652505	0.0781844	NA	NA	NA	NA
CG3356	0.498766	0.0781844	NA	NA	NA	NA
CG6330	-0.661395	0.0781844	NA	NA	NA	NA
Ibf1	-0.693745	0.0781884	NA	NA	NA	NA
nop5	0.433697	0.0784685	-0.0593779	1	1.25	0.722
CG34132	-0.575534	0.0785178	-0.210275	5.80641e-10	NA	NA
nocte	0.93481	0.0785178	0.139353	1	-0.577	0.948
Cyp12e1	0.871556	0.0787675	NA	NA	NA	NA
RpS6	-0.606259	0.0787771	0.0172189	0.152511	0.528	0.904
CG15027	-0.560004	0.079037	NA	NA	NA	NA
rdog	0.54011	0.0791569	NA	NA	1.34	0.387
CG7332	0.587248	0.0795968	NA	NA	NA	NA
ATP8A	0.75377	0.0795968	NA	NA	NA	NA
mal	-0.519865	0.0799927	NA	NA	NA	NA
eIF2D	-0.526901	0.0799927	NA	NA	NA	NA
Pex19	-0.534615	0.0800424	0.205237	0.000134013	NA	NA
Dph5	-0.571476	0.0800424	0.00363701	1	0.402	0.935
wge	0.571317	0.0800424	NA	NA	NA	NA
Muc12Ea	0.644006	0.0800424	NA	NA	NA	NA
CG10362	-0.241951	0.0801251	NA	NA	NA	NA
Urm1	-0.835376	0.0806401	NA	NA	NA	NA
CG4390	-0.489903	0.0807899	-0.0292119	1	NA	NA
exp	-0.276542	0.0807899	NA	NA	NA	NA
jar	0.788978	0.0812996	NA	NA	0.107	0.961
l(2)k01209	-0.461666	0.0812996	NA	NA	0.852	0.861
CG6420	0.486634	0.0812996	NA	NA	NA	NA
SH3PX1	-0.476931	0.0814747	0.338901	9.09077e-15	0.355	0.948
CG40160	-0.573323	0.0817021	0.248372	4.4737e-05	NA	NA
Cen	0.80136	0.0817184	NA	NA	NA	NA
mRpS26	-0.534359	0.0817975	0.0170128	1	NA	NA
Vti1b	-0.579698	0.0823246	0.197306	0.000230377	NA	NA
CSN5	-0.540847	0.0823246	0.0793597	1	0.785	0.901
Cpr47Eb	-0.18536	0.0825049	NA	NA	NA	NA
TbCMF46	-0.413939	0.0825268	NA	NA	NA	NA
alt	0.807577	0.0826759	0.208449	1	0.165	0.955
cad	0.71594	0.0826759	NA	NA	NA	NA
MED14	0.457522	0.0826759	NA	NA	NA	NA
CG12499	0.516167	0.0826759	NA	NA	1.81	0.835
RpL3	-0.571096	0.0831115	0.0497879	1	0.446	0.918
P5cr	-0.469219	0.0831864	NA	NA	NA	NA
CG13344	0.500608	0.0832534	NA	NA	NA	NA
glob1	0.691459	0.0835144	NA	NA	NA	NA
Alp11	-0.129112	0.0835144	NA	NA	NA	NA
Lsd-2	0.79394	0.0835613	0.644677	1.3762e-57	0.058	0.963
Klp3A	-0.46726	0.0835613	NA	NA	-0.439	0.957
sPLA2	0.727858	0.0835613	NA	NA	NA	NA
CG18324	0.682981	0.0835613	NA	NA	NA	NA
CG4847	0.557587	0.0835613	NA	NA	NA	NA
tweek	0.782679	0.0835613	NA	NA	NA	NA
RpS25	-0.604391	0.0838295	0.118162	1	2.36	0.446
CG1275	0.704551	0.0840548	NA	NA	NA	NA
CG33281	1.03999	0.0840548	NA	NA	NA	NA
CG8963	0.597557	0.0840815	-0.119535	0.00514453	-2.54	0.0536
CG14817	-0.593872	0.0840815	0.14508	1	NA	NA
CTCF	0.483092	0.0841657	NA	NA	NA	NA
CG4278	-0.572046	0.084258	NA	NA	NA	NA
Atg14	-0.492916	0.084258	NA	NA	NA	NA
drpr	0.580123	0.0848854	0.11941	1	NA	NA
CalpB	0.514519	0.0848854	NA	NA	NA	NA
CG11883	0.568106	0.0848854	NA	NA	NA	NA
CG42246	0.216607	0.0848854	NA	NA	NA	NA
Alg3	-0.59651	0.0850318	NA	NA	NA	NA
mtTFB1	-0.47482	0.0850318	NA	NA	0.808	0.92
CG33635	-0.658233	0.0850687	-0.0232262	1	NA	NA
CG31457	0.499017	0.0850687	NA	NA	NA	NA
CG31016	-0.223494	0.0852232	NA	NA	NA	NA
CG7997	-0.497697	0.0852978	0.77881	4.00063e-72	-0.454	0.943
CG10126	0.729219	0.0852978	NA	NA	0.522	0.9
gpp	0.596442	0.0854702	0.220042	4.161e-05	NA	NA
CG13228	-0.267577	0.0854702	NA	NA	NA	NA
CG10600	0.704128	0.0856076	NA	NA	NA	NA
Eip63F-1	0.669638	0.0856156	NA	NA	NA	NA
CG14764	0.657251	0.0856476	NA	NA	NA	NA
CG11566	-0.534068	0.0856815	NA	NA	NA	NA
CG14961	-0.476688	0.0856815	NA	NA	NA	NA
CG31030	-0.29061	0.0856815	NA	NA	NA	NA
CG10418	-0.588755	0.0864505	-0.0254119	1	NA	NA
Girdin	0.733415	0.0864505	NA	NA	NA	NA
CG13760	-0.592926	0.086627	NA	NA	NA	NA
mRpS33	-0.561569	0.0867558	-0.000859324	1	NA	NA
LeuRS-m	0.517758	0.0867995	NA	NA	NA	NA
Decay	-0.622238	0.0867995	NA	NA	NA	NA
CG3663	-0.487884	0.087039	-0.00787595	1	NA	NA
CG8851	-0.0672971	0.0872685	NA	NA	NA	NA
CG9925	0.459221	0.0872685	NA	NA	2.57	0.0122
CG10064	-0.242884	0.0872918	NA	NA	NA	NA
Grik	-0.467336	0.0874717	NA	NA	NA	NA
Magi	0.476041	0.0876947	0.125148	1	NA	NA
CG8677	0.759997	0.0878539	0.157983	1	NA	NA
HDAC4	0.639814	0.0878539	0.11454	1	NA	NA
Tsr1	0.424473	0.0880762	NA	NA	NA	NA
su(r)	0.618823	0.0880762	NA	NA	NA	NA
AOX2	-0.974034	0.0885408	NA	NA	NA	NA
park	-0.587808	0.0885408	NA	NA	NA	NA
Gdap2	0.491395	0.0885408	NA	NA	NA	NA
Alg14	-0.581318	0.0885681	NA	NA	NA	NA
meigo	0.444069	0.0885972	-0.0902277	1	NA	NA
Jon99Fii	-0.531345	0.0887918	NA	NA	NA	NA
TyrRS-m	-0.662575	0.0890195	NA	NA	-0.216	0.955
2023-12-01	-0.526638	0.0895133	-2.54566	1.40742e-97	-0.581	0.911
CG11122	0.81188	0.0895133	0.144498	1	NA	NA
bw	-0.713371	0.0895133	NA	NA	NA	NA
Nsun2	-0.455412	0.0895712	NA	NA	-0.21	0.955
Droj2	0.504099	0.0897524	0.204076	0.00099157	0.46	0.955
dUTPase	-0.687171	0.0897524	0.0775347	1	NA	NA
Appl	-0.551121	0.0897524	NA	NA	NA	NA
CG5412	-0.515219	0.0897524	NA	NA	NA	NA
CG11275	0.715462	0.0898978	NA	NA	NA	NA
Tlk	0.708919	0.0899085	0.35981	2.76615e-23	NA	NA
Alg-2	-0.601309	0.0900471	0.312694	2.01048e-12	NA	NA
RpS4	-0.562178	0.0900471	0.0735974	1	0.458	0.917
RnrL	0.585162	0.0900471	NA	NA	-0.709	0.877
CG3630	0.479178	0.0900471	NA	NA	NA	NA
GABA-B-R3	-0.171375	0.0901794	NA	NA	NA	NA
CG17636	0.658411	0.090199	NA	NA	NA	NA
RhoBTB	0.451743	0.090199	NA	NA	NA	NA
CG4975	-0.70904	0.0902799	NA	NA	NA	NA
Scm	0.596425	0.0903763	NA	NA	NA	NA
CG6465	0.767472	0.0903923	NA	NA	NA	NA
CG13786	-0.196043	0.0908019	NA	NA	NA	NA
CG2662	-0.653709	0.0908823	NA	NA	NA	NA
Cbs	-0.477696	0.0908823	NA	NA	NA	NA
Prx2540-1	0.596936	0.0908823	NA	NA	NA	NA
CG13905	0.576091	0.0908823	NA	NA	NA	NA
SP555	-0.245052	0.0908823	NA	NA	NA	NA
ItgaPS5	-0.249074	0.0910926	NA	NA	NA	NA
CG13868	0.545677	0.0911115	0.4697	NA	NA	NA
CG16704	0.733065	0.0912999	NA	NA	NA	NA
Nox	-0.598805	0.0912999	NA	NA	NA	NA
Sec23	-0.458798	0.0913134	-0.315717	1.3985e-22	0.549	0.93
Fad2	0.637602	0.0914413	NA	NA	NA	NA
IP3K1	-0.531207	0.0914413	NA	NA	NA	NA
Wsck	-0.668623	0.0914413	NA	NA	NA	NA
Acbp5	-0.770529	0.0914609	NA	NA	NA	NA
CG12004	0.688483	0.0915166	0.114651	1	NA	NA
CG11700	-0.753242	0.0915166	NA	NA	NA	NA
Damm	-0.800386	0.0915166	NA	NA	NA	NA
CG42700	-0.538089	0.0918309	NA	NA	NA	NA
CG8635	-0.546765	0.0918789	-0.0605351	1	NA	NA
Pkg21D	0.772636	0.0918789	NA	NA	NA	NA
CG2926	0.636408	0.0920075	0.0574798	1	NA	NA
Tsen15	-0.852626	0.0920259	NA	NA	NA	NA
fau	0.936917	0.0920259	NA	NA	NA	NA
Nurf-38	-0.484098	0.0920915	-0.298757	5.96229e-25	-0.586	0.915
TTLL4B	-0.803683	0.0925986	NA	NA	NA	NA
sun	-0.536512	0.0926446	-0.00736494	1	NA	NA
CG6340	-0.551656	0.0926446	NA	NA	NA	NA
muskelin	0.422915	0.0926446	NA	NA	-1.31	0.646
MESR4	0.799637	0.0926446	NA	NA	NA	NA
Tsp97E	0.735902	0.0926446	NA	NA	NA	NA
CG1161	-0.479445	0.0928564	0.345288	1.43594e-21	NA	NA
RpL4	-0.553707	0.0928777	0.00839911	0.00216128	0.417	0.925
PR-Set7	0.70886	0.0934969	NA	NA	NA	NA
CG2533	-0.590642	0.0935601	NA	NA	NA	NA
His4r_2	-0.712659	0.0936823	0.561034	6.39466e-98	-0.071	0.964
SmB	-0.572564	0.0936823	-0.0166631	1	NA	NA
ana1	0.517112	0.0938333	NA	NA	NA	NA
CG8414	0.48389	0.093959	NA	NA	NA	NA
CG13579	-0.355563	0.093959	NA	NA	NA	NA
CG31875	0.753406	0.093959	NA	NA	NA	NA
mib2	0.42404	0.093959	NA	NA	NA	NA
Rrp40	-0.558008	0.093959	NA	NA	0.43	0.942
CG11980	-0.478877	0.0943464	-0.0301112	1	1.15	0.588
Lam	0.528719	0.0945305	0.0694394	1	1.17	0.909
CG7512	-0.87913	0.0945305	NA	NA	NA	NA
fax	0.784308	0.0945785	1.59102	3.683e-183	NA	NA
schlank	0.552553	0.0947975	0.937951	1.22939e-131	-0.0927	0.961
CG43658	0.604986	0.0947975	0.954329	2.9841e-114	NA	NA
CG3792	-0.59827	0.0947975	0.118442	1	NA	NA
Wee1	0.589491	0.0947975	NA	NA	NA	NA
CG8005	-0.473644	0.0947975	NA	NA	NA	NA
CG42671	0.561888	0.0947975	NA	NA	NA	NA
CG43736	0.552407	0.0948695	0.465886	1.79229e-41	NA	NA
CG3770	-0.620398	0.0948695	NA	NA	NA	NA
Sra-1	0.643011	0.0948695	NA	NA	-0.178	0.957
AdSS	0.387185	0.0949826	0.00678662	1	NA	NA
Gk2	0.529412	0.0949826	NA	NA	NA	NA
CG13056	-0.397283	0.0949932	NA	NA	NA	NA
fs(1)h	0.72571	0.0950255	0.369167	2.60478e-19	NA	NA
CG6415	0.607082	0.0954024	NA	NA	NA	NA
CG5644	-0.780942	0.0954024	NA	NA	NA	NA
CG5746	0.641939	0.0954024	NA	NA	NA	NA
Spt5	-0.425518	0.0954024	NA	NA	0.762	0.934
sage	0.909392	0.0956835	NA	NA	NA	NA
CG6695	-0.493188	0.0958934	NA	NA	NA	NA
CG32447	-0.152521	0.0958934	NA	NA	NA	NA
tho2	0.467467	0.0961205	NA	NA	-0.796	0.928
CG17841	0.56939	0.0964025	NA	NA	NA	NA
Ire1	0.680275	0.096577	NA	NA	0.276	0.96
Muc68D	0.893	0.0968722	NA	NA	NA	NA
His1:CG31617	-0.737724	0.0968722	NA	NA	NA	NA
CG6523	-0.462513	0.0971849	0.0624989	1	0.692	0.895
CG11077	-0.464428	0.0971849	0.141091	1	NA	NA
Ubr3	0.541741	0.0971849	0.159258	1	NA	NA
cactin	-0.447219	0.0971849	NA	NA	NA	NA
CG14044	-0.216762	0.0971849	NA	NA	NA	NA
Oseg2	-0.201095	0.0971849	NA	NA	NA	NA
Sap130	0.58637	0.0971849	NA	NA	NA	NA
CG43678	0.924508	0.0971849	NA	NA	NA	NA
RpL37a	-0.612883	0.0972096	-0.0122372	7.04076e-23	NA	NA
CG15544	-0.182613	0.0972407	NA	NA	NA	NA
Upf2	0.573411	0.0972998	NA	NA	NA	NA
CG40228	-0.670751	0.0976483	0.101585	1	NA	NA
CG5112	-0.43936	0.0976772	-0.629056	3.18713e-67	0.439	0.95
CG8993	-0.470806	0.0976772	0.257366	6.80059e-08	-0.439	0.945
Hus1-like	-0.786576	0.0978207	NA	NA	NA	NA
hoe2	-0.210419	0.0978207	NA	NA	NA	NA
Taf10	-0.49636	0.0981194	0.108351	1	NA	NA
CG8675	-0.574045	0.0982576	0.016842	1	NA	NA
Mybbp1A	0.630254	0.0982699	NA	NA	-0.565	0.922
Sry-delta	-0.460415	0.0985	NA	NA	NA	NA
CG13324	-0.698426	0.0986842	NA	NA	NA	NA
CG6357	0.736185	0.0989152	0.660143	0.00225612	0.244	0.958
Spt6	0.40321	0.0989758	NA	NA	NA	NA
CG11263	0.84691	0.0991481	NA	NA	NA	NA
Obp56e	0.218452	0.099404	NA	NA	NA	NA
CG32812	-0.228991	0.0994159	NA	NA	NA	NA
CG17633	-0.532849	0.0998512	NA	NA	NA	NA
Pfdn6	-0.572478	0.0999252	0.0843428	1	NA	NA
CG13096	0.443589	0.0999846	-0.101147	1	NA	NA
CG7453	0.514646	0.0999846	NA	NA	NA	NA
Ced-12	0.492335	0.0999846	NA	NA	1.03	0.873
l(2)34Fc	0.729073	0.0999846	NA	NA	NA	NA
Cf2	0.669953	0.100041	NA	NA	NA	NA
Rbcn-3B	0.774395	0.100041	NA	NA	-0.705	0.894
CG2691	0.446885	0.100041	NA	NA	1.39	0.704
Fmo-1	0.849458	0.100041	NA	NA	NA	NA
CG13625	-0.575552	0.100041	NA	NA	NA	NA
scny	0.42328	0.101057	NA	NA	NA	NA
Glo1	-0.482519	0.101298	0.0844367	1	NA	NA
CG12316	0.630996	0.102087	NA	NA	NA	NA
PIP82	-0.160677	0.102172	NA	NA	NA	NA
CG16713	0.720971	0.102524	NA	NA	NA	NA
CG7084	0.679706	0.102618	NA	NA	NA	NA
CG14767	0.414605	0.10264	0.43464	1.59834e-31	NA	NA
Yippee	-0.568564	0.10264	0.34398	4.81265e-22	NA	NA
Rpn12	-0.414138	0.10264	0.251553	5.20546e-08	-0.35	0.944
TM9SF2	0.417861	0.10264	-0.106971	0.0275155	NA	NA
l(2)03659	0.526386	0.10264	NA	NA	NA	NA
Sesn	0.498765	0.10264	NA	NA	NA	NA
CG13018	-0.56813	0.10264	NA	NA	NA	NA
CG32147	0.490763	0.10264	NA	NA	NA	NA
Abl	0.757592	0.102843	0.502534	2.47889e-30	NA	NA
cnn	0.616668	0.102843	NA	NA	NA	NA
CG8924	0.496906	0.102843	NA	NA	NA	NA
CG2201	0.38541	0.102843	NA	NA	NA	NA
barc	-0.490323	0.102843	NA	NA	1.45	0.165
CG1909	0.886192	0.102843	NA	NA	NA	NA
Pka-R1	0.415406	0.102843	NA	NA	NA	NA
Ripalpha	0.636852	0.102927	NA	NA	NA	NA
TTLL15	0.632592	0.103107	NA	NA	NA	NA
Aldh	-0.399669	0.103136	0.05976	1	-0.524	0.903
GAA1	-0.506898	0.103136	NA	NA	1.06	0.837
CG31224	0.611903	0.103136	NA	NA	NA	NA
Dad1	-0.495604	0.10319	-0.514792	3.79563e-58	0.272	0.945
CG9922	-0.42467	0.10319	-0.0819409	1	NA	NA
CG13078	-0.177386	0.10319	NA	NA	NA	NA
CG16787	-0.551207	0.10319	NA	NA	NA	NA
CG12766	-0.781892	0.10319	NA	NA	NA	NA
unc79	-0.772443	0.10319	NA	NA	NA	NA
CG15353	0.840741	0.10319	NA	NA	NA	NA
hoe1	0.484724	0.10319	NA	NA	0.128	0.959
Hyccin	0.441767	0.103203	NA	NA	NA	NA
Nup44A	-0.44319	0.103358	NA	NA	-1.52	0.794
mRpL44	-0.579989	0.104768	-0.0134027	1	NA	NA
Ude	0.847864	0.105321	NA	NA	NA	NA
CG8878	0.504899	0.105424	NA	NA	NA	NA
CG9119	0.5703	0.105491	NA	NA	NA	NA
Grasp65	-0.422978	0.105516	-0.353845	7.05286e-31	NA	NA
tmod	0.745587	0.105567	0.173321	1	NA	NA
Hip14	0.472721	0.105621	NA	NA	NA	NA
FeCH	-0.427213	0.105621	NA	NA	2.25	0.0168
TyrRS	-0.472995	0.10569	-0.191392	1.24713e-09	-0.127	0.959
CG11178	0.508273	0.10569	NA	NA	NA	NA
Sar1	-0.381503	0.105699	-0.215401	3.94565e-13	NA	NA
Act57B	0.636102	0.105781	NA	NA	-0.475	0.913
Got2	-0.33247	0.105831	0.326667	3.23175e-16	0.475	0.942
Tsen2	-0.741247	0.105831	NA	NA	NA	NA
CG31523	0.500919	0.105854	0.357247	4.15712e-17	-0.435	0.947
Membrin	-0.48182	0.105935	-0.122044	0.0498941	NA	NA
CG9641	0.504212	0.105935	NA	NA	NA	NA
tow	-0.206395	0.105935	NA	NA	NA	NA
CG17687	-0.205935	0.105935	NA	NA	NA	NA
CIA30	-0.444955	0.105935	NA	NA	NA	NA
l(3)72Dr	-0.476142	0.105935	NA	NA	NA	NA
fh	-0.613999	0.106126	NA	NA	NA	NA
MAGE	0.558884	0.106314	NA	NA	NA	NA
CG10026	0.858716	0.106789	NA	NA	NA	NA
CG11377	0.512827	0.106858	NA	NA	0.0744	0.962
Eaf	0.568037	0.106916	-0.0865721	1	NA	NA
l(2)k05819	0.418411	0.106916	NA	NA	NA	NA
CG11211	0.145017	0.106916	NA	NA	NA	NA
CG4686	-0.458697	0.106963	0.0429148	1	NA	NA
Rpn11	-0.414595	0.106974	0.208792	0.00668151	-0.172	0.955
Taf12	-0.498842	0.106974	0.0513947	1	NA	NA
CG6171	-0.460002	0.106974	NA	NA	NA	NA
Dh44-R1	-0.143587	0.106974	NA	NA	NA	NA
psq	0.632379	0.107086	0.234906	0.000646088	NA	NA
CG4133	-0.224943	0.107086	NA	NA	NA	NA
chm	0.532114	0.107283	NA	NA	NA	NA
Sdc	0.58983	0.10743	0.681575	1.28722e-68	NA	NA
Nup93-1	0.505649	0.107617	NA	NA	-0.531	0.913
qtc	-0.628615	0.107622	0.105461	1	NA	NA
Dref	0.518653	0.107718	NA	NA	0.852	0.945
Gpo2	-0.351739	0.107938	NA	NA	NA	NA
NAAT1	0.846169	0.108109	NA	NA	NA	NA
mRpL52	-0.531892	0.108138	0.0262485	1	NA	NA
CG32280	0.688087	0.108138	NA	NA	NA	NA
Akap200	0.687571	0.108343	1.51962	3.16765e-220	NA	NA
Usp7	0.697433	0.108343	0.117104	1	-1.04	0.86
Rrp42	-0.555645	0.108343	NA	NA	NA	NA
CG31673	0.398405	0.108413	-0.18895	7.11775e-06	-0.166	0.96
bma	-0.314315	0.108413	NA	NA	NA	NA
CG31751	0.602186	0.108413	NA	NA	NA	NA
CG42361	-0.433966	0.108413	NA	NA	NA	NA
Zpr1	-0.447228	0.108465	NA	NA	NA	NA
RhoGAP19D	0.75866	0.109432	0.541861	1.03359e-53	NA	NA
Trs33	-0.590235	0.109674	NA	NA	NA	NA
Frl	0.579847	0.110255	0.932016	2.39322e-118	NA	NA
CG7300	0.778955	0.110255	NA	NA	NA	NA
RpS10b	-0.621254	0.110377	-0.000879372	1.86241e-13	0.203	0.956
gem	0.610125	0.110377	NA	NA	NA	NA
GramD1B	0.563	0.110377	NA	NA	NA	NA
Vha26	0.497275	0.110576	1.23493	9.80543e-298	-0.231	0.952
EloC	-0.425596	0.110678	0.220214	0.000132297	0.165	0.96
Nup154	0.405587	0.110678	NA	NA	-0.342	0.937
CG14194	0.625778	0.110678	NA	NA	NA	NA
Eogt	-0.491609	0.110678	NA	NA	NA	NA
CG4858	-0.41904	0.11068	0.129614	1	NA	NA
RpL40	-0.544786	0.110866	0.072252	1	0.613	0.91
zip	0.777694	0.110888	0.452221	2.24811e-19	-1.76	0.776
zip_1	0.777694	0.110888	0.452221	2.24811e-19	-3.05	0.21
CG13369	-0.402202	0.110966	-0.0440318	1	NA	NA
CG4328	-0.157887	0.111119	NA	NA	NA	NA
CG44014	-0.746085	0.111119	NA	NA	NA	NA
CG32023	0.750616	0.111273	NA	NA	NA	NA
tko	-0.468443	0.111684	0.101607	1	NA	NA
CG34232	-0.727041	0.111684	NA	NA	NA	NA
Nup98-96	0.482932	0.112582	NA	NA	0.592	0.885
Fip1	0.572216	0.112843	0.0564897	1	NA	NA
CG8237	-0.640853	0.112843	NA	NA	NA	NA
Pebp1	-0.798774	0.112875	NA	NA	NA	NA
CG17258	-0.290611	0.112884	NA	NA	NA	NA
pHCl-2	-0.723178	0.113045	NA	NA	NA	NA
FASN2	0.59148	0.113045	NA	NA	NA	NA
PGAP1	0.530079	0.113069	NA	NA	-0.492	0.924
CG10184	-0.544445	0.113084	-0.235683	1.01345e-07	NA	NA
Mccc1	0.409505	0.113084	NA	NA	-0.269	0.948
Mccc1_1	0.409505	0.113084	NA	NA	0.581	0.922
CG43402	0.284358	0.113225	NA	NA	NA	NA
Noa36	-0.470048	0.113297	NA	NA	NA	NA
CG8067	-0.508686	0.11331	NA	NA	NA	NA
QIL1	-0.4719	0.113848	0.260733	5.36572e-08	-1	0.85
dimm	-0.139962	0.11394	NA	NA	NA	NA
nos	0.531069	0.113984	NA	NA	NA	NA
CG16749	-0.537461	0.113999	NA	NA	NA	NA
Daxx	0.576712	0.114016	NA	NA	NA	NA
Ir93a	-0.202555	0.114016	NA	NA	NA	NA
Gale	-0.498711	0.11407	-0.425168	7.58432e-35	0.325	0.96
corto	0.639134	0.11407	0.300729	1.34698e-13	NA	NA
Snap29	-0.535333	0.11407	0.237725	0.0293854	NA	NA
CG12093	-0.523361	0.11407	0.0627642	1	NA	NA
mRpS34	-0.5199	0.11407	0.101624	1	0.605	0.927
Sccpdh1	0.412966	0.11407	NA	NA	1.86	0.932
upSET	0.698827	0.11413	0.137044	1	NA	NA
AANATL3	-0.671515	0.11413	NA	NA	NA	NA
CG31676	0.698207	0.11413	NA	NA	NA	NA
CG9932	0.761103	0.11413	1.37991	NA	NA	NA
scrib	0.560176	0.11413	NA	NA	1.46	0.923
Hsc70-3	0.399442	0.114306	-0.701403	3.99096e-100	0.0576	0.963
CG5189	-0.522358	0.114306	NA	NA	NA	NA
heix	0.68996	0.114362	NA	NA	NA	NA
CG1677	0.641056	0.11449	0.0813035	1	NA	NA
CG9240	-0.569252	0.114528	0.0378121	1	NA	NA
Cp190	0.679791	0.114623	NA	NA	NA	NA
ball	-0.499266	0.114623	NA	NA	0.679	0.898
CG3552	0.514459	0.114623	NA	NA	NA	NA
Mink	-0.562907	0.114623	NA	NA	NA	NA
RpL14	-0.62284	0.11465	0.0581021	1	0.73	0.839
mRpL18	-0.50916	0.11465	0.0373062	1	NA	NA
Or2a	-0.236811	0.11465	NA	NA	NA	NA
CG9372	0.816568	0.11465	NA	NA	NA	NA
NAT1	0.510741	0.114696	0.420056	1.93535e-26	NA	NA
dpp	0.571452	0.114696	0.4123	1	NA	NA
Taf13	-0.601385	0.114797	0.0446854	1	NA	NA
dpr13	-0.121747	0.1149	NA	NA	NA	NA
Pu	0.667703	0.115085	NA	NA	NA	NA
Nacalpha	-0.507396	0.115099	0.115961	1	0.416	0.927
Svil	0.420043	0.11558	0.323874	8.76647e-18	NA	NA
CG30285	0.389873	0.115621	NA	NA	NA	NA
CG6435	0.510499	0.115744	NA	NA	NA	NA
CG15912	-0.661799	0.11627	NA	NA	NA	NA
CG16848	-0.322888	0.116515	NA	NA	NA	NA
Mec2	-0.543437	0.116687	NA	NA	NA	NA
Bace	-0.576382	0.116708	NA	NA	NA	NA
CG33993	0.684789	0.116817	NA	NA	NA	NA
AsnRS	-0.432724	0.117197	-0.271707	4.96771e-17	-0.324	0.941
RAF2	0.591137	0.117197	NA	NA	NA	NA
Cul5	0.50537	0.117197	NA	NA	-1.57	0.49
ens	0.498094	0.117304	0.212287	1.3265e-05	1.11	0.899
Atac2	-0.490247	0.117304	NA	NA	NA	NA
N	0.726763	0.11733	0.646794	1.479e-59	NA	NA
Mp20	0.739208	0.11733	NA	NA	NA	NA
baz	0.526718	0.117332	0.363287	2.04262e-22	NA	NA
Prp8	0.373714	0.11736	NA	NA	0.0831	0.962
CG6414	-0.290966	0.117528	NA	NA	NA	NA
Syt14	-0.13857	0.117785	NA	NA	NA	NA
Trpm	0.534867	0.117785	NA	NA	NA	NA
wash	-0.45275	0.117835	NA	NA	NA	NA
CG11679	-0.49729	0.117948	NA	NA	NA	NA
Arp10	-0.55935	0.11797	NA	NA	NA	NA
CG14671	-0.54573	0.118286	0.136563	1	NA	NA
O-fut2	-0.48679	0.118286	NA	NA	-0.843	0.924
CG14661	0.599996	0.118286	NA	NA	NA	NA
PIG-L	0.470289	0.118286	NA	NA	NA	NA
CG33791	-0.297942	0.118305	NA	NA	NA	NA
enc	0.65581	0.118592	NA	NA	NA	NA
GV1	0.712397	0.118592	NA	NA	NA	NA
Cul2	0.540441	0.118592	NA	NA	-0.348	0.938
mTerf3	-0.605228	0.118592	NA	NA	NA	NA
CG33051	-0.572789	0.118592	NA	NA	NA	NA
Ge-1	0.553706	0.118592	NA	NA	NA	NA
ThrRS	-0.407187	0.118736	-0.122141	0.00261128	-0.286	0.945
Vha100-5	-0.565638	0.118743	NA	NA	NA	NA
CG15571	-0.768203	0.118828	NA	NA	NA	NA
Prosbeta3	-0.45837	0.119285	0.33644	1.40876e-14	NA	NA
CG5011	-0.681103	0.119285	NA	NA	NA	NA
CG42390	0.717745	0.119285	NA	NA	NA	NA
RPA3	-0.602378	0.119848	0.140036	1	NA	NA
Vps26	0.514923	0.119848	NA	NA	NA	NA
egg	-0.479516	0.119848	NA	NA	NA	NA
ytr	-0.50712	0.119883	-0.0419887	1	0.971	0.657
PDZ-GEF	0.671773	0.12014	NA	NA	NA	NA
GstE12	0.409548	0.120147	0.586525	8.28897e-68	1.5	0.165
CG14495	-0.721819	0.120267	NA	NA	NA	NA
bon	0.47369	0.120394	NA	NA	NA	NA
DCX-EMAP	-0.149907	0.120394	NA	NA	NA	NA
CG14200	0.587042	0.120434	NA	NA	NA	NA
CG5188	-0.636204	0.120463	NA	NA	NA	NA
dmpd	0.539693	0.120603	NA	NA	NA	NA
CG10936	0.587448	0.120603	NA	NA	NA	NA
CG17652	0.553775	0.120628	NA	NA	NA	NA
CG17189	0.460093	0.120919	NA	NA	NA	NA
D1	0.499234	0.12093	0.114864	1	NA	NA
CG13067	0.715294	0.121033	NA	NA	NA	NA
CG12608	0.463134	0.121062	-0.0170166	1	NA	NA
Bap55	-0.521631	0.121152	0.0570426	1	-1.28	0.743
CG3756	-0.480053	0.121152	NA	NA	0.307	0.95
Tl	0.572935	0.12157	NA	NA	NA	NA
CG8370	0.412559	0.121666	NA	NA	-1.28	0.735
CG43367	0.68751	0.12173	NA	NA	NA	NA
CG31051	-0.224364	0.121901	NA	NA	NA	NA
awd	-0.488571	0.121983	-0.373327	2.77134e-136	-0.497	0.908
Pkc98E	0.68428	0.121983	NA	NA	NA	NA
rnh1	-0.506903	0.121983	NA	NA	NA	NA
CG10472	-0.459629	0.121983	NA	NA	NA	NA
boi	0.473373	0.121983	NA	NA	NA	NA
CG31475	-0.257179	0.121983	NA	NA	NA	NA
CG42792	-0.34939	0.121983	NA	NA	NA	NA
Sem1	-0.526894	0.122037	0.405817	2.1207e-21	NA	NA
mRpL54	-0.572551	0.122233	-0.0154662	1	NA	NA
Tsp42El	0.630019	0.122387	0.1857	1	NA	NA
Dhc98D	-0.207847	0.122452	NA	NA	NA	NA
Aps	0.497245	0.122646	0.141013	1	-0.381	0.939
Ptpa	-0.471132	0.122786	NA	NA	-0.534	0.924
MEP-1	0.439494	0.122786	NA	NA	NA	NA
nonC	0.563714	0.122786	NA	NA	NA	NA
Ucp4C	-0.657114	0.122846	NA	NA	NA	NA
CG9147	-0.626545	0.122846	NA	NA	NA	NA
CG30423	-0.533089	0.122862	0.732102	3.07307e-92	NA	NA
ttv	0.567376	0.122876	NA	NA	NA	NA
Sidpn	-0.23777	0.122881	NA	NA	NA	NA
retn	0.613319	0.123737	NA	NA	NA	NA
CG5110	-0.508947	0.123996	0.19505	0.285754	NA	NA
Dys	0.646658	0.124077	0.324591	4.24338e-12	NA	NA
HisRS	-0.472	0.124077	-0.0673766	1	-0.6	0.934
msps	0.429251	0.124077	NA	NA	-0.207	0.957
CG9581	-0.413033	0.124077	NA	NA	NA	NA
FBXO11	0.6015	0.124077	NA	NA	NA	NA
CG34148	-0.591311	0.124077	NA	NA	NA	NA
CG6479	0.482532	0.124259	NA	NA	0.735	0.932
Ugt35A1	-0.69737	0.12436	NA	NA	NA	NA
CG5612	0.74652	0.12436	NA	NA	NA	NA
CG7065	0.476015	0.125025	NA	NA	NA	NA
wmd	-0.440296	0.125026	NA	NA	-0.159	0.959
Gp150	0.670292	0.125492	0.959195	1.09755e-157	-0.168	0.96
CG43324	0.747272	0.125809	NA	NA	NA	NA
Rrp4	-0.522416	0.126335	-0.0810915	1	NA	NA
Osbp	0.387258	0.12635	NA	NA	0.368	0.953
rhea	0.602445	0.126599	0.10364	1	-0.839	0.915
CG34445	0.703764	0.126657	NA	NA	NA	NA
mi	0.534569	0.126861	NA	NA	NA	NA
CG2258	0.61547	0.126964	NA	NA	NA	NA
mEFTu2	-0.492026	0.127054	NA	NA	1.68	0.414
gish	0.669941	0.127056	0.318466	2.86838e-15	-0.216	0.954
mRpL46	-0.505473	0.127226	NA	NA	1.35	0.906
CG5506	-0.592012	0.127548	NA	NA	NA	NA
Timp	0.736767	0.127731	1.78849	4.34932e-213	NA	NA
ovo	0.585495	0.127731	NA	NA	NA	NA
gprs	-0.211362	0.128056	NA	NA	NA	NA
stau	0.484175	0.128187	NA	NA	NA	NA
Hsc70Cb	0.386238	0.128464	0.10458	1	-1.05	0.868
CG1523	-0.45007	0.128468	NA	NA	NA	NA
foi	0.431054	0.128605	0.242219	1	NA	NA
Tnpo	0.453871	0.128851	0.126669	1	0.59	0.885
CG7789	-0.48488	0.129727	NA	NA	NA	NA
Spn88Eb	-0.647156	0.129853	NA	NA	NA	NA
Ssb-c31a	-0.611637	0.130007	0.14368	1	NA	NA
S6k	0.581671	0.13016	0.300101	2.55751e-15	-1.2	0.641
heph	0.602354	0.130175	-0.0487269	1	0.485	0.909
Aef1	0.573775	0.130443	NA	NA	NA	NA
CG5726	0.692649	0.130508	NA	NA	0.261	0.959
Cyp12a4	0.534212	0.130508	NA	NA	1.84	0.441
CG10555	0.561283	0.13078	NA	NA	NA	NA
CG7168	-0.441651	0.130834	NA	NA	NA	NA
Wnt4	-0.131486	0.130893	NA	NA	NA	NA
etaTry	-0.601801	0.130893	NA	NA	NA	NA
CG13367	-0.401958	0.130893	NA	NA	NA	NA
CG13794	0.732612	0.130893	NA	NA	NA	NA
Sting	0.593885	0.130893	NA	NA	NA	NA
Wdr62	0.584729	0.13097	0.0152777	1	NA	NA
Spn42Db	-0.26445	0.131114	NA	NA	NA	NA
CG32017	0.327728	0.131114	NA	NA	NA	NA
CG6891	-0.450437	0.131222	1.71043	0	-0.549	0.893
CG12991	0.706852	0.131222	NA	NA	NA	NA
pico	0.439673	0.131244	0.561157	8.90522e-62	NA	NA
mRpS31	-0.59908	0.131453	0.0239128	1	NA	NA
DptA	0.734723	0.131453	NA	NA	NA	NA
CG5783	0.697139	0.131471	NA	NA	NA	NA
CG43091	0.379587	0.131471	NA	NA	NA	NA
RpS20	-0.55534	0.131482	-0.0280711	6.84577e-21	0.186	0.953
mRpL41	-0.528541	0.13168	-0.00595283	1	NA	NA
bip1	0.570968	0.131878	NA	NA	NA	NA
Acyp2	-0.521663	0.131917	0.0438077	1	NA	NA
CG9588	-0.50543	0.132174	0.162557	1	NA	NA
mon2	0.502749	0.132356	NA	NA	0.0136	0.965
CG7724	0.723396	0.133024	NA	NA	NA	NA
alpha-Est3	0.435108	0.133136	NA	NA	NA	NA
CG17754	0.504954	0.133136	NA	NA	NA	NA
CG7079	0.643535	0.133136	NA	NA	NA	NA
CG30001	0.563697	0.133136	NA	NA	NA	NA
CG31380	0.617186	0.133136	NA	NA	NA	NA
CG7054	0.559538	0.133266	NA	NA	NA	NA
AhcyL1	0.421052	0.133653	0.197155	0.0230473	NA	NA
CG13917	0.571922	0.133678	0.716975	1.00647e-77	NA	NA
EndoG	-0.581817	0.134038	NA	NA	NA	NA
eIF4E5	-0.165114	0.134163	NA	NA	NA	NA
red	0.554453	0.134497	0.236654	0.822794	NA	NA
krz	0.640226	0.134497	0.163468	1	NA	NA
Teh4	-0.1815	0.134497	NA	NA	NA	NA
CG30016	0.638499	0.134497	NA	NA	NA	NA
CG17904	-0.466193	0.134697	0.0639952	1	-0.494	0.926
CG11898	-0.421768	0.134697	NA	NA	NA	NA
Xbp1	-0.410875	0.134711	0.0764921	1	NA	NA
GstE9	-0.593036	0.134711	NA	NA	NA	NA
CenB1A	-0.371027	0.13493	0.411045	7.23773e-11	NA	NA
Ogg1	0.553163	0.13493	NA	NA	NA	NA
CG14687	0.708702	0.13493	NA	NA	NA	NA
Ufd1-like	-0.502081	0.135019	0.199895	0.00135491	NA	NA
dac	-0.151137	0.135019	NA	NA	NA	NA
ATPsyngamma	-0.377028	0.135288	0.0969216	1	0.778	0.861
Vps29	-0.416585	0.135305	0.157415	0.418596	2.04	0.114
Mpc1	0.46018	0.135305	0.0368355	1	NA	NA
nito	0.453674	0.135622	NA	NA	0.213	0.957
capt	-0.458896	0.135766	0.114997	1	-0.872	0.877
Cp7Fc	-0.658348	0.135766	NA	NA	-0.0533	0.963
sls	0.528756	0.135944	NA	NA	-0.536	0.943
CG6931	-0.684475	0.136085	NA	NA	NA	NA
Slh	-0.476778	0.136105	-0.138921	0.0869748	-0.161	0.958
GluRIIC	-0.25955	0.136423	NA	NA	NA	NA
CG15820	-0.67367	0.136614	NA	NA	-0.134	0.958
NHP2	-0.464372	0.136946	-0.206712	1.69754e-06	NA	NA
CG11753	-0.509744	0.137441	0.0563832	1	NA	NA
CG3704	-0.467509	0.137517	NA	NA	NA	NA
Ent1	0.616051	0.137531	0.304543	0.011009	NA	NA
CG9804	-0.54647	0.137763	NA	NA	1.35	0.874
CG7182	-0.416939	0.13783	NA	NA	0.159	0.962
CG34150	-0.489078	0.137965	0.0200669	1	NA	NA
CG30020	0.474763	0.138045	NA	NA	NA	NA
CG3857	-0.644437	0.13818	NA	NA	NA	NA
CG7882	0.588822	0.13818	NA	NA	NA	NA
CG43117	0.4571	0.13818	NA	NA	NA	NA
mld	0.557841	0.138183	NA	NA	NA	NA
CG8320	-0.479554	0.138501	-0.700223	1.75637e-87	NA	NA
Ca-Ma2d	-0.204807	0.138501	NA	NA	NA	NA
f	-0.294896	0.138501	NA	NA	NA	NA
CG10283	-0.6568	0.138557	0.014123	1	NA	NA
Fit1	0.350363	0.138557	0.211589	1	0.49	0.912
CG9304	0.474908	0.138557	NA	NA	NA	NA
CG42673	-0.637575	0.138557	NA	NA	NA	NA
CG42822	-0.449967	0.138557	NA	NA	NA	NA
CG13124	0.66276	0.138701	NA	NA	NA	NA
RpL24-like	-0.511382	0.138931	0.00916734	1	NA	NA
Hex-A	0.516512	0.139243	1.43044	3.04893e-259	-1.12	0.93
CG13551	-0.489559	0.139243	0.284944	6.21756e-11	NA	NA
CG43313	0.523249	0.139289	0.0807493	1	NA	NA
tsu	-0.446522	0.139499	0.151694	1	0.857	0.849
CG18327	0.685339	0.139499	NA	NA	NA	NA
CG11267	-0.457271	0.139554	0.0644294	1	NA	NA
CG17221	-0.477693	0.139554	NA	NA	-0.322	0.953
Hs3st-A	-0.195496	0.139554	NA	NA	NA	NA
Vps2	-0.441215	0.13967	0.378702	5.25068e-25	NA	NA
CG14787	-0.700094	0.13967	NA	NA	NA	NA
Ppi1	-0.138318	0.14014	NA	NA	NA	NA
Cyp4g15	0.538842	0.140166	NA	NA	NA	NA
betaCOP	-0.436007	0.140879	-0.410011	1.4931e-38	0.704	0.907
LysX	-0.690883	0.140902	NA	NA	NA	NA
CG3558	0.456199	0.141117	NA	NA	NA	NA
CG17264	0.670513	0.141117	NA	NA	NA	NA
CG15096	0.587768	0.141117	NA	NA	NA	NA
l(2)10685	-0.463669	0.141117	NA	NA	-2.05	0.365
Gapdh1	-0.330444	0.141267	0.69266	1.38182e-74	1.04	0.927
Acf	0.459735	0.141267	NA	NA	NA	NA
Unr	0.349184	0.141293	0.271584	9.03196e-07	-1.55	0.801
[truncated: 11,517 more rows]
