# Supplementary material for: Multi-modal comparison of molecular programs driving nurse cell death and clearance in Drosophila melanogaster oogenesis
Source: PLoS Genet. 2025 Jan 3;21(1):e1011220. doi: 10.1371/journal.pgen.1011220 (PMC11734916; doi:10.1371/journal.pgen.1011220)
Supplement: S3 Table — Log fold change and FDR adjusted p-values obtained from DESeq2 (translatome) or DEP (secretome) are summarized for the starved AFC vs. fed AFC comparison. (XLSM) [file pgen.1011220.s006.xlsm]

## Sheet: starved AFCs vs fed AFCs
Differentially regulated candidates in starvation-death (starved AFCs/Fed AFCs) in the translatome and secretome
gene	translatomeL2FC	translatomePADJ	secretomeL2FC	secretomePADJ
Jon25Bi	-2.90844	2.30123e-28	NA	NA
Jon65Ai	-2.40429	9.18067e-27	NA	NA
Jon25Biii	-1.98419	2.35698e-22	NA	NA
Jon99Fi	-2.17026	2.22282e-21	NA	NA
CG32642	-2.71362	2.22282e-21	NA	NA
Jon25Bii	-3.63481	2.54542e-15	NA	NA
Npc2c	-5.26734	7.0708e-12	NA	NA
Jon99Fii	-1.95789	1.74808e-11	NA	NA
Cp18	-2.49962	9.18832e-11	2.53	0.73
Cp15	-2.76649	2.26846e-10	2.03	0.122
Cp19	-2.14245	1.06164e-09	3.08	0.384
Acbp3	-2.56595	2.10846e-09	NA	NA
Cp36	-1.85052	7.59303e-09	1.83	0.692
Lsp1beta	-3.04997	1.42252e-08	NA	NA
Ugt36A1	-1.95787	2.68309e-08	NA	NA
Cp16	-2.24299	4.7133e-08	1.05	0.907
yellow-g	-1.90787	7.90611e-08	-1.15	0.891
CG13083	-2.23031	9.96025e-08	0.487	0.924
Cp38	-1.70363	4.00604e-07	2.5	0.203
AttD	2.76202	8.78365e-07	NA	NA
Femcoat	-1.91661	8.78365e-07	0.736	0.896
Jon65Aii	-2.0894	9.64881e-07	NA	NA
CG43965	-2.61276	1.57127e-06	NA	NA
yellow-g2	-1.84145	2.96369e-06	-1.45	0.835
CG6277	-1.5452	4.42451e-06	NA	NA
Jon99Ci	-1.82985	1.35508e-05	NA	NA
CG10472	-1.21834	1.76425e-05	NA	NA
CG15418	-2.14239	2.0604e-05	NA	NA
Cp7Fa	-1.69611	3.2518e-05	NA	NA
Cp7Fb	-1.69847	3.77998e-05	0.973	0.774
thetaTry	-1.47709	6.37312e-05	NA	NA
Ag5r2	-1.52939	6.72032e-05	NA	NA
Vm32E	-1.75796	0.000158829	NA	NA
CG16749	-1.34811	0.000177166	NA	NA
CG43135	-2.45513	0.000261703	NA	NA
Fcp3C	-1.51212	0.000265293	NA	NA
2023-12-01	-1.16278	0.000281112	0.379	0.945
CG18180	-1.49332	0.000309407	NA	NA
CG1648	1.47897	0.000324291	NA	NA
Obp19c	-1.56823	0.000379935	NA	NA
CG13737	-1.90467	0.000433505	NA	NA
CG18179	-0.0989348	0.00114486	NA	NA
CG1077	-1.56936	0.0013321	NA	NA
Cyp303a1	-1.27348	0.00137586	NA	NA
CG31928	-1.96545	0.00137586	1.19	0.916
amd	-1.78333	0.00170649	NA	NA
CG7631	-0.105848	0.00189645	NA	NA
CG34330	1.45181	0.00189645	NA	NA
CG4009	-1.57638	0.00212469	0.897	0.916
Vml	-1.19956	0.00220904	0.114	0.955
PGRP-SC1a	-0.0404444	0.00248874	NA	NA
CG31661	-1.98432	0.00265789	NA	NA
GstD2	-1.13556	0.0027326	NA	NA
CG12177	-1.06727	0.0027326	NA	NA
CG17633	-1.05068	0.0028357	NA	NA
CG6508	-0.100646	0.0028357	NA	NA
Cpr49Ab	-1.0851	0.00362091	NA	NA
CG8560	-1.00343	0.00366058	NA	NA
CG17571	-1.16284	0.00457224	NA	NA
GstD10	-1.83523	0.00473673	NA	NA
Hsp23	1.34597	0.0048595	-0.357	0.951
CG15571	-2.14679	0.00509047	NA	NA
Jon99Ciii	-0.844673	0.00525283	NA	NA
ATPsynF	-0.661375	0.00621057	NA	NA
CG13114	-1.41066	0.00701148	3.29	0.597
CG15570	-1.56082	0.00710412	2.47	0.0532
CG4716	0.887986	0.00755213	NA	NA
PH4alphaPV	-1.45354	0.00882398	NA	NA
Nep2	-1.28187	0.00901704	NA	NA
Cad74A	-1.48076	0.0105684	NA	NA
CG34141	-1.68438	0.0111733	NA	NA
bw	-1.30879	0.0113005	NA	NA
Acp65Aa	-0.0445709	0.011663	NA	NA
CG14500	-1.57039	0.0128016	NA	NA
sad	-1.19523	0.0163825	NA	NA
CG12075	-1.20427	0.0163825	NA	NA
CG10163	-1.53183	0.0163825	0.0949	0.956
FASN2	1.06573	0.0188889	NA	NA
CG13084	-1.59976	0.0197503	2.15	0.787
CG30334	-1.54765	0.0209101	NA	NA
Pepck1	1.07495	0.0250816	NA	NA
Cp7Fc	-1.44482	0.0250816	NA	NA
Send1	-0.0755039	0.0250816	NA	NA
GstD9	-1.11802	0.0252121	1.34	0.82
NP15.6	-0.61431	0.0300113	0.263	0.945
CG14834	-1.39622	0.0300113	NA	NA
l(2)34Fc	-1.30832	0.0300113	NA	NA
CG6983	-0.763437	0.0316964	NA	NA
Peritrophin-15a	-1.16669	0.0316964	NA	NA
CG17192	-1.45086	0.0346252	NA	NA
CG42807	1.22941	0.035558	NA	NA
LysB	-1.27252	0.0417077	NA	NA
pip	-0.0707506	0.0420226	NA	NA
CG10623	-0.747165	0.0420226	0.32	0.938
TrissinR	-1.10717	0.0420226	NA	NA
PlexB	-0.814797	0.0448336	NA	NA
Act88F	1.21217	0.0450546	NA	NA
CG7675	-0.930639	0.0520186	-1.24	0.734
wbl	-0.0904172	0.0585208	-0.188	0.954
CG8093	-1.22967	0.0585208	NA	NA
mib2	0.551062	0.0589194	-0.142	0.952
Mal-A4	-1.2659	0.0607841	NA	NA
CG7203	-0.066003	0.0668037	NA	NA
St4	-0.980234	0.0668037	-0.283	0.948
CG9451	1.4692	0.0668037	NA	NA
CG5399	0.965024	0.0668037	NA	NA
Idgf1	0.969941	0.0719516	NA	NA
Lst	1.11718	0.0748336	NA	NA
Mcm5	0.638193	0.0753206	0.453	0.931
CG14302	2.25263	0.0768205	NA	NA
l(3)80Fj	-0.695005	0.0785734	-0.393	0.943
gammaTry	-1.15305	0.0819411	NA	NA
CG10407	-0.904319	0.0819411	1.52	0.918
CG44198	-0.0587766	0.0819411	NA	NA
IM33	-0.72797	0.0819473	NA	NA
Odc1	0.835295	0.0881943	NA	NA
Cyp309a1	-0.784936	0.0932615	NA	NA
fit	-0.685298	0.0952664	NA	NA
Hsp70Ba	1.49158	0.0965299	NA	NA
Hsp22	0.902786	0.099094	NA	NA
Hsp68	1.19902	0.099487	NA	NA
CG13905	0.715669	0.099487	NA	NA
CG8223	0.608644	0.099487	NA	NA
Mur2B	-0.96725	0.101052	NA	NA
shtd	0.581873	0.104697	-0.811	0.881
CG1674	0.790257	0.106841	NA	NA
CG16926	0.787694	0.116578	NA	NA
GstD4	-0.0851414	0.120768	1.43	0.806
CG9672	-0.817743	0.120768	NA	NA
Sirup	-0.693323	0.120768	NA	NA
CG18088	-0.0902525	0.120768	NA	NA
CG9864	-0.681046	0.120768	NA	NA
CG13998	-1.03396	0.120768	NA	NA
CG5767	-0.975983	0.120942	NA	NA
Ctr1B	-0.855171	0.120942	NA	NA
CG15923	-0.0597591	0.122377	NA	NA
GlcAT-P	-0.458645	0.122542	NA	NA
His4r	-0.916124	0.122542	-0.492	0.946
CG11768	-0.0787825	0.124648	NA	NA
LysD	-0.954115	0.126928	NA	NA
sisA	2.15287	0.128596	NA	NA
CG11381	-1.03666	0.128596	1.77	0.266
CG10383	0.552387	0.128596	NA	NA
Mitf	-0.664299	0.128596	NA	NA
LysE	-0.935427	0.131139	NA	NA
Ret	-0.0178319	0.131139	NA	NA
CG13947	-0.618507	0.131139	NA	NA
Cht9	-0.933866	0.131139	NA	NA
CG14187	-0.992939	0.131139	NA	NA
COX8	-0.378128	0.131139	NA	NA
CG44142	-0.989376	0.131139	NA	NA
Ptp69D	-0.743593	0.132009	NA	NA
CG7568	-0.102634	0.132009	NA	NA
CG33303	0.467386	0.132009	0.214	0.949
Vm26Ac	-1.01453	0.134749	0.264	0.951
CG32576	-0.859902	0.139789	NA	NA
CG43333	-0.067932	0.141155	NA	NA
CG45084	-0.669063	0.141155	NA	NA
CG6770	-0.613438	0.143111	NA	NA
Cyp304a1	1.1461	0.147156	NA	NA
COX7C	-0.442774	0.154164	NA	NA
br	-0.0761106	0.157126	NA	NA
Nup93-1	0.553371	0.160087	1.53	0.854
Mcm7	0.485765	0.162032	0.302	0.946
CG32368	1.64823	0.168837	NA	NA
yip7	-0.539989	0.17193	NA	NA
Rpn2	0.410088	0.175445	-0.641	0.917
Mal-A3	-0.890655	0.178327	NA	NA
CG5382	-0.412121	0.181508	NA	NA
bgm	0.416569	0.182735	-0.432	0.932
Lsm12a	0.466801	0.182735	NA	NA
ND-15	-0.498737	0.190647	NA	NA
iPLA2-VIA	0.515025	0.190647	0.56	0.919
Neb-cGP	-0.448771	0.194133	NA	NA
PCB	0.490873	0.211102	1.31	0.916
CG6511	-0.428461	0.218761	NA	NA
Gr43a	-0.0713657	0.220312	NA	NA
KFase	-0.682542	0.223807	NA	NA
sona	-0.0473932	0.223807	NA	NA
tef	-0.523446	0.223807	NA	NA
RnrL	0.564331	0.233329	0.128	0.954
CG7910	0.595862	0.23545	NA	NA
dpa	0.507167	0.240672	0.5	0.926
Cyp12d1-p	-0.573966	0.241602	NA	NA
l(2)k09022	0.486876	0.243774	-1.39	0.641
CG4563	-0.0682539	0.245113	NA	NA
Oat	-0.469071	0.247558	NA	NA
Sec61beta	-0.438081	0.251685	NA	NA
CG17224	0.555769	0.251685	NA	NA
CG10814	0.0552738	0.251685	NA	NA
CG6931	-0.0554915	0.251685	NA	NA
Mst84B	-0.0294187	0.251685	NA	NA
CG5326	-0.743416	0.251685	NA	NA
CG17159	-0.599857	0.251685	NA	NA
Tsp42Eb	-0.00309215	0.251685	NA	NA
His4r_1	-0.00309639	0.251685	-0.492	0.946
dre4	0.417998	0.25557	1.14	0.819
Klp3A	0.412349	0.25557	0.0103	0.96
Hira	0.48134	0.25557	NA	NA
Tsp66E	-0.49325	0.25557	NA	NA
CG6910	0.56476	0.25557	NA	NA
CG33671	-0.382936	0.256011	NA	NA
Mlc2	-0.529758	0.262107	NA	NA
CG14957	0.729664	0.262107	NA	NA
Pen	0.375462	0.273971	0.722	0.899
CG17493	-0.485926	0.274612	NA	NA
Acbp2	-0.509587	0.275204	NA	NA
Rich	0.392184	0.277696	NA	NA
Jon66Ci	-0.0419495	0.277696	NA	NA
Kcmf1	0.379646	0.277696	NA	NA
Sec61gamma	-0.37498	0.29182	NA	NA
Hsp27	0.506209	0.292065	1.61	0.341
Paip2	-0.48989	0.294654	NA	NA
Pcyt1	0.378414	0.294654	NA	NA
Jon99Ciii_1	-0.438989	0.297711	NA	NA
Hsp70Ab	0.519029	0.297711	NA	NA
CG5367	-0.080618	0.297711	NA	NA
CG10505	-0.0905644	0.297711	NA	NA
CG4269	0.0656903	0.297711	NA	NA
CG5597	0.522932	0.297711	NA	NA
CG5510	0.458578	0.297711	-0.708	0.881
SoYb	-0.471427	0.297711	NA	NA
His2B:CG17949	-0.0031042	0.297711	1.84	0.351
CG42825	0.132895	0.297711	NA	NA
Caf1-55	0.48019	0.297711	-1.53	0.855
ca	0.443568	0.299338	NA	NA
CG3823	-0.100043	0.305222	NA	NA
psd	-0.101394	0.305222	0.615	0.897
CycD	-0.463895	0.311256	NA	NA
CG13676	-0.16912	0.314919	NA	NA
CG6836	-0.0947356	0.314919	NA	NA
CG13625	-0.436429	0.314919	NA	NA
tum	0.372351	0.314919	NA	NA
DnaJ-1	0.42552	0.314919	1.77	0.308
GstD6	-0.0795569	0.318625	NA	NA
poe	0.122206	0.320648	1.71	0.758
kar	-0.426663	0.320821	NA	NA
Ssrp	0.414029	0.32083	-0.614	0.904
mbo	0.347801	0.32083	1.58	0.718
CG3397	-0.106055	0.32083	0.524	0.924
GstD7	-0.0747833	0.320921	NA	NA
Usf	-0.415871	0.325656	NA	NA
GstD3	-0.178523	0.327972	NA	NA
ChLD3	-0.0241442	0.327972	NA	NA
Lsd-1	0.398354	0.327972	NA	NA
CSN3	0.349658	0.330499	-0.28	0.949
mal	-0.376079	0.331212	NA	NA
Hmgcr	0.343385	0.334669	NA	NA
MTA1-like	-0.382939	0.337416	NA	NA
CG42369	0.158925	0.342691	NA	NA
Taf1	0.385654	0.351773	NA	NA
CG3301	-0.152547	0.352472	NA	NA
tj	-0.0932197	0.356674	NA	NA
CG12716	-0.0602704	0.362818	NA	NA
CG42255	-0.0209531	0.363154	NA	NA
CG7298	-0.0921012	0.365735	NA	NA
COX5A	-0.335263	0.368073	NA	NA
C1GalTA	-0.361828	0.368073	NA	NA
CG4741	-0.097324	0.368073	NA	NA
CG33258	0.0992713	0.373275	NA	NA
CG3356	0.346322	0.376584	NA	NA
CG17636	0.165192	0.378256	NA	NA
Patr-1	-0.124201	0.378256	0.176	0.953
CG8661	-0.078803	0.382638	NA	NA
CG3107	-0.309473	0.382638	NA	NA
aurA	0.335988	0.392171	-0.0306	0.959
TpnC47D	-0.0725497	0.392171	NA	NA
14-3-3epsilon	0.327584	0.392171	-1.97	0.813
Mcm6	0.353388	0.392171	-0.0051	0.96
CG10962	-0.330309	0.392171	NA	NA
swi2	-0.119402	0.392171	NA	NA
CG10184	-0.310861	0.392171	0.0174	0.959
CG43050	-0.0530572	0.392251	NA	NA
Gadd45	-0.338956	0.392641	NA	NA
Drep2	0.291171	0.393092	NA	NA
CG18853	-0.335242	0.393092	NA	NA
Mipp2	0.163495	0.399046	NA	NA
CG5819	0.197133	0.399753	NA	NA
CG13299	-0.0978695	0.399753	NA	NA
Df31	0.332293	0.400827	NA	NA
CG9302	0.31743	0.402242	-0.393	0.931
CG13398	-0.21132	0.408411	NA	NA
Idgf2	0.299107	0.410726	NA	NA
cta	-0.313901	0.411976	NA	NA
Vm26Ab	-0.0932848	0.411976	NA	NA
obst-B	-0.0739862	0.411976	NA	NA
Tpr2	0.265629	0.411976	-0.542	0.924
Spn88Eb	0.1025	0.411976	NA	NA
Rpn1	0.298268	0.412892	-0.436	0.928
CG30036	-0.0210082	0.41295	NA	NA
Vm26Aa	-0.127074	0.418125	NA	NA
CG6972	0.0705587	0.418125	NA	NA
CG31998	-0.13241	0.418731	NA	NA
CG42394	0.130565	0.418731	NA	NA
Tmhs	-0.0711121	0.418731	NA	NA
CG4653	-0.292657	0.421103	NA	NA
Fst	0.093569	0.421103	NA	NA
CG42364	-0.0318445	0.421103	NA	NA
tobi	-0.204632	0.421103	NA	NA
Srp19	-0.300389	0.428095	NA	NA
GluRIIE	-0.0566397	0.42912	NA	NA
IleRS	0.296101	0.431143	0.345	0.937
CG31041	-0.0365636	0.431143	NA	NA
CG10654	-0.13933	0.442274	NA	NA
Mat89Ba	0.291564	0.442274	NA	NA
Ufc1	-0.29068	0.442928	NA	NA
Mur11Da	-0.0407517	0.44478	-0.962	0.937
Sodh-1	-0.0981576	0.452082	NA	NA
CG2691	0.278093	0.452082	NA	NA
CG12398	-0.101369	0.452082	NA	NA
CG12702	0.237443	0.452082	1	0.878
Nup205	0.250174	0.452082	2.43	0.269
CG9171	-0.192165	0.452082	NA	NA
CG2065	-0.076947	0.452082	NA	NA
Jon65Aiii	-0.216772	0.452082	NA	NA
HIPP1	-0.29086	0.452082	NA	NA
CG12224	-0.110376	0.452082	NA	NA
Adi1	0.220512	0.452082	NA	NA
dati	-0.0444757	0.452082	NA	NA
r	0.14508	0.45519	0.614	0.897
alpha-Spec	0.198572	0.45519	5.4	1.64e-06
spz4	-0.028231	0.45606	NA	NA
Ance-4	0.0917699	0.457239	NA	NA
Gabat	-0.181859	0.457239	-1.98	0.256
CG12184	-0.0820783	0.457439	NA	NA
CG31368	0.190242	0.457439	-0.336	0.944
CG43689	-0.0242057	0.457439	NA	NA
Dh44	0.029348	0.457596	NA	NA
CG5862	-0.274524	0.459306	NA	NA
levy	-0.268894	0.470023	NA	NA
CG8112	0.184799	0.47115	NA	NA
CG33946	-0.045909	0.47115	NA	NA
26-29-p	0.247345	0.475783	-0.398	0.946
CG12206	-0.0601191	0.477861	NA	NA
Cdc27	0.259329	0.483833	NA	NA
NK7.1	-0.114455	0.483833	NA	NA
Usp16-45	0.257658	0.483833	NA	NA
lectin-37Db	-0.193724	0.483833	NA	NA
Ir7c	-0.106175	0.486775	NA	NA
Nmda1	0.25815	0.4881	NA	NA
Naa15-16	0.256832	0.4881	-1.15	0.864
CG6967	-0.0962163	0.4881	NA	NA
mag	-0.08948	0.4881	NA	NA
Sap-r	0.246155	0.489504	-1.62	0.649
CG13220	-0.262141	0.489504	-0.299	0.945
CG13024	-0.0608497	0.489504	NA	NA
Klc	0.257797	0.489851	-0.978	0.89
Dgp-1	0.129436	0.492384	NA	NA
beta4GalT7	-0.216025	0.494833	NA	NA
CG15534	0.0565076	0.495265	NA	NA
Tsp96F	-0.201011	0.49919	NA	NA
Vha100-4	-0.0501186	0.49919	NA	NA
CG13641	0.0658728	0.49919	NA	NA
CG6283	0.189254	0.49919	NA	NA
Mccc1	0.249417	0.49919	1.55	0.884
Npl4	0.246202	0.500629	-0.634	0.928
Rexo5	0.252139	0.500629	NA	NA
CG12499	0.241958	0.501271	NA	NA
CG32195	-0.108758	0.508559	NA	NA
Drp1	0.232048	0.517407	0.56	0.932
CG15293	0.163747	0.517407	NA	NA
Ptip	-0.123966	0.5189	NA	NA
Spn31A	0.0824892	0.522575	NA	NA
CG31926	-0.0400076	0.522602	NA	NA
lva	0.235833	0.523767	NA	NA
TM9SF2	0.253128	0.523767	-1.3	0.856
ND-B15	-0.239356	0.523767	-0.588	0.903
CG16989	0.24133	0.523821	NA	NA
CG6700	-0.102864	0.526594	NA	NA
Drsl4	-0.0645364	0.526594	NA	NA
IntS3	-0.232373	0.526594	-0.0254	0.959
REPTOR-BP	0.120415	0.527245	NA	NA
CG6357	0.0862966	0.527245	NA	NA
NijB	-0.0640391	0.527245	NA	NA
SmydA-3	-0.0889625	0.527245	NA	NA
CG34327	-0.0400054	0.527266	NA	NA
Nipped-B	-0.238051	0.529253	NA	NA
PGRP-SA	0.102805	0.529253	NA	NA
mahj	0.236576	0.529253	0.297	0.949
MED1	0.249146	0.530929	NA	NA
CG31559	-0.0234163	0.530929	NA	NA
mus101	0.152254	0.531584	NA	NA
Obp44a	-0.0597957	0.531584	NA	NA
Ctf4	0.145558	0.531584	NA	NA
CG11414	0.198363	0.531584	NA	NA
CG5157	-0.0792981	0.531584	NA	NA
CG9034	-0.180455	0.531584	NA	NA
ssp7	-0.152395	0.531584	NA	NA
CG42672	0.233834	0.531584	NA	NA
mlt	0.0982309	0.537319	NA	NA
Arfrp1	-0.227167	0.54023	NA	NA
mRpL22	-0.227491	0.54023	-0.133	0.953
ec	-0.0271288	0.54272	NA	NA
Cisd2	-0.214626	0.544203	NA	NA
Magi	0.225714	0.54461	NA	NA
sm	-0.0530465	0.544806	NA	NA
srp	-0.0806206	0.547654	NA	NA
CG1910	-0.149931	0.549917	NA	NA
a	-0.189541	0.550173	NA	NA
epsilonTry	-0.0813279	0.550173	NA	NA
Irc	0.182362	0.550173	NA	NA
CG11378	-0.180331	0.550173	NA	NA
Ect3	-0.0682916	0.550173	NA	NA
AspRS	0.223725	0.550713	0.36	0.936
Iswi	0.11039	0.550713	0.996	0.866
Fer2LCH	0.18993	0.550713	-0.0922	0.958
Six4	-0.107752	0.550713	NA	NA
CG31705	0.1212	0.550713	NA	NA
Sclp	0.134858	0.550713	NA	NA
CG13155	-0.0569733	0.550713	NA	NA
Tsf2	0.183053	0.550713	-0.895	0.86
CG11249	-0.0247928	0.550713	NA	NA
Fer2	-0.0266933	0.550713	NA	NA
CG13616	-0.0369577	0.550713	NA	NA
RhoGAP100F	-0.0257821	0.550713	NA	NA
CG31342	-0.194394	0.550713	NA	NA
CG43110	-0.0593853	0.550713	NA	NA
Jon44E	-0.0258311	0.552635	NA	NA
Mhcl	0.188625	0.552635	0.388	0.934
CG11857	-0.125117	0.552635	NA	NA
eff	-0.21955	0.555016	NA	NA
CG14606	0.0870928	0.55961	NA	NA
CG42821	-0.0510255	0.55961	NA	NA
CG4476	0.119477	0.560648	0.704	0.881
CG3566	-0.212689	0.562592	NA	NA
ND-ASHI	-0.215813	0.562592	NA	NA
AdipoR	0.210023	0.562592	NA	NA
tral	0.212116	0.562592	0.224	0.947
Vps11	-0.0937119	0.562592	NA	NA
FASN3	0.064781	0.562592	NA	NA
DNaseII	-0.0535332	0.56321	NA	NA
Lsp2	-0.0330033	0.56321	NA	NA
polo	0.142663	0.56321	1.14	0.872
rst	-0.0270228	0.56321	NA	NA
spo	-0.0393307	0.56321	NA	NA
Esp	-0.0907797	0.56321	NA	NA
Hel89B	0.212788	0.56321	NA	NA
Slip1	-0.123131	0.56321	NA	NA
Bub3	0.215033	0.56321	0.191	0.951
Eph	-0.119214	0.56321	NA	NA
Tps1	0.155546	0.56321	NA	NA
mahe	-0.197198	0.56321	0.103	0.955
CG15890	-0.0186421	0.56321	NA	NA
pita	0.175061	0.56321	NA	NA
CG5554	0.0980694	0.56321	-0.0256	0.959
Msh6	0.0706487	0.56321	0.736	0.889
Nazo	0.0530885	0.56321	NA	NA
CG33939	-0.0497828	0.56321	NA	NA
CG32198	0.0360779	0.56321	NA	NA
CG34166	-0.164658	0.56321	NA	NA
AGO3	-0.175	0.56321	NA	NA
Dhc64C	0.100619	0.56321	0.371	0.939
CG43134	-0.0918678	0.56321	NA	NA
scrt	-0.0132657	0.564697	NA	NA
Gale	-0.171893	0.564697	-0.864	0.873
Best2	-0.0759885	0.564697	NA	NA
CG7518	0.183915	0.564697	NA	NA
CG8303	-0.0740079	0.565634	-3.84	0.518
spartin	0.145042	0.567952	NA	NA
CG5789	0.144317	0.567952	1.1	0.696
CG30427	-0.027889	0.567952	NA	NA
CG6414	-0.0215961	0.570925	NA	NA
CG13144	-0.0647014	0.572389	NA	NA
CG17169	-0.0318353	0.572389	NA	NA
CG12880	-0.0548724	0.572389	NA	NA
CG44098	-0.0324828	0.57374	NA	NA
Adgf-D	0.108798	0.574386	NA	NA
spict	0.192352	0.577415	NA	NA
psidin	0.161729	0.57805	-1.67	0.869
CG2124	-0.0737502	0.57969	NA	NA
CG11911	-0.081952	0.57969	NA	NA
COX4	-0.204706	0.57969	-0.705	0.904
CG12012	0.15879	0.57969	NA	NA
CG2767	-0.188438	0.57969	NA	NA
GLS	-0.108204	0.57969	NA	NA
Sgp	0.0360622	0.581716	NA	NA
Nup160	0.155349	0.581716	0.572	0.907
CG7322	-0.194354	0.584053	NA	NA
CG16956	-0.0497456	0.584053	NA	NA
TBC1D23	0.171291	0.586474	0.326	0.939
ND-B12	-0.196394	0.587118	NA	NA
Stt3A	0.192705	0.587616	NA	NA
CG18131	-0.0332283	0.594187	NA	NA
Listericin	0.050011	0.596546	NA	NA
Alk	-0.0224029	0.596546	NA	NA
Npc2e	-0.0540887	0.602604	NA	NA
Spn88Ea	0.183147	0.602644	NA	NA
CG10444	0.197704	0.608544	NA	NA
CG30460	-0.0291745	0.608544	NA	NA
dind	0.134656	0.608544	NA	NA
CG11050	-0.113113	0.610789	NA	NA
CG17560	0.0928084	0.610789	NA	NA
CG31549	-0.15429	0.610789	-0.937	0.859
pre-mod(mdg4)-V	-0.111026	0.610789	NA	NA
CG43897	0.153559	0.610806	NA	NA
CG13728	-0.0154654	0.613394	NA	NA
CG11125	0.0876026	0.614601	NA	NA
Muc11A	0.114181	0.617234	NA	NA
CG1698	-0.0656681	0.617407	NA	NA
CG5910	0.119837	0.617407	NA	NA
RhoGAP5A	0.172325	0.619274	NA	NA
CG2199	-0.0748882	0.619274	NA	NA
Gld	-0.0180703	0.620369	NA	NA
CG15706	-0.165903	0.620369	NA	NA
IntS1	0.156149	0.620369	NA	NA
CG4066	-0.0273051	0.620369	-0.277	0.945
CG8870	-0.0162	0.620369	NA	NA
Mdr49	-0.116447	0.621386	NA	NA
Lgr3	-0.0386487	0.621386	NA	NA
CG1544	-0.0933968	0.621386	NA	NA
CG6171	-0.174618	0.623038	NA	NA
CG6271	-0.0424832	0.623839	NA	NA
CG17715	-0.147531	0.623839	NA	NA
Spase12	-0.171173	0.624908	NA	NA
bip2	-0.171479	0.635013	NA	NA
eIF6	-0.195399	0.635013	NA	NA
Hsc70-3	0.195478	0.640911	-1.45	0.749
Pcp	-0.019124	0.640911	NA	NA
CycB3	0.0884306	0.640911	-1.14	0.894
eIF4G1	-0.178436	0.640911	0.918	0.831
frma	0.0797803	0.640911	NA	NA
CG12780	0.0389439	0.640911	NA	NA
CG8993	-0.169477	0.640911	NA	NA
CG5946	0.127836	0.640911	NA	NA
CHKov1	0.093719	0.640911	NA	NA
Cyp4g1	0.105814	0.641052	NA	NA
Cyp4s3	-0.0712957	0.641052	NA	NA
CG34408	0.17822	0.641052	NA	NA
Fhos	0.109067	0.641052	NA	NA
Arl6IP1	0.12561	0.641148	NA	NA
grass	0.0506255	0.641148	NA	NA
AttC	0.0642584	0.641148	NA	NA
MtnA	0.0442769	0.641885	NA	NA
shg	-0.106688	0.641885	1.64	0.632
CG14971	-0.088733	0.641885	NA	NA
CG32333	-0.0188511	0.641885	NA	NA
ogre	-0.0645565	0.642993	NA	NA
tw	-0.0183786	0.642993	NA	NA
CG8860	-0.117898	0.647201	NA	NA
Tep4	0.103942	0.647315	NA	NA
alpha-Man-IIa	0.178124	0.656535	NA	NA
ND-PDSW	-0.15608	0.656535	NA	NA
CG5707	0.145249	0.656535	NA	NA
Dis3l2	-0.112234	0.656535	2.49	0.202
Phs	-0.102048	0.656535	NA	NA
Pxt	0.144542	0.656535	1.14	0.904
CG42808	0.0736268	0.656535	NA	NA
Cpr49Ae	-0.0532059	0.656546	NA	NA
ND-B14.5A	-0.140445	0.660937	NA	NA
Tom	0.018285	0.661366	NA	NA
CG3106	-0.045612	0.661366	NA	NA
wake	-0.0780562	0.661366	NA	NA
Jon74E	-0.0528825	0.664702	NA	NA
SuUR	-0.0562287	0.664702	NA	NA
Cyp6a18	-0.0622793	0.666238	NA	NA
bma	-0.0212296	0.666238	NA	NA
crq	0.181548	0.667254	NA	NA
ND-B17	-0.182122	0.669821	NA	NA
CG5973	-0.10669	0.669821	NA	NA
CG11583	0.173686	0.669821	NA	NA
CG42792	0.0239685	0.669821	NA	NA
E(bx)	-0.123761	0.670268	NA	NA
CG12057	-0.0372286	0.676726	NA	NA
GAPcenA	0.162439	0.678163	NA	NA
TMEM216	0.0688149	0.678163	NA	NA
CG4783	0.0728988	0.678163	NA	NA
Kul	-0.0356319	0.678163	NA	NA
mRpS14	-0.123595	0.678163	NA	NA
CG17687	-0.0154118	0.681487	NA	NA
CG4587	-0.0104715	0.682527	NA	NA
RhoGEF64C	-0.0566303	0.682527	NA	NA
Pi4KIIIalpha	0.121096	0.682527	NA	NA
GstD8	-0.0582554	0.683123	NA	NA
Not1	0.128952	0.683123	2.92	0.559
GstD1	-0.116358	0.685425	-0.556	0.915
Hn	0.119024	0.685425	NA	NA
CG13397	0.169713	0.685425	NA	NA
Cyp9b2	-0.121423	0.685425	NA	NA
Ser8	-0.0234656	0.685425	NA	NA
Parg	0.11659	0.685425	NA	NA
Vha100-2	0.177957	0.685425	-0.878	0.896
CG9121	-0.0455606	0.685425	NA	NA
CG15098	0.166316	0.685425	NA	NA
CG3829	0.0960283	0.685425	NA	NA
fmt	0.13625	0.685425	-0.259	0.946
CG14109	0.0630148	0.685425	NA	NA
CG7080	-0.0317641	0.685425	NA	NA
CenB1A	-0.173276	0.685425	NA	NA
Ndc1	0.14639	0.685425	NA	NA
lgs	-0.091875	0.685425	NA	NA
CG31229	-0.17172	0.685425	NA	NA
GalT1	-0.0615	0.685425	NA	NA
Pka-R1	0.171519	0.685425	NA	NA
Gfat1	0.104797	0.685425	NA	NA
Axs	0.130776	0.688489	NA	NA
IntS2	0.116716	0.688489	NA	NA
muskelin	0.171954	0.688489	-0.148	0.952
Sbat	-0.125367	0.688489	NA	NA
msl-1	-0.149263	0.68991	NA	NA
LamC	0.106086	0.68991	NA	NA
Dhc98D	-0.0157737	0.68991	NA	NA
barr	0.141557	0.68991	NA	NA
RFeSP	-0.17303	0.68991	0.605	0.942
CG34176	0.0737384	0.68991	NA	NA
Rbp1	-0.124551	0.68991	0.385	0.935
LManIII	-0.0209081	0.691302	NA	NA
mnb	-0.107615	0.691302	NA	NA
cue	0.116077	0.695789	-0.711	0.92
Elba2	-0.140578	0.698002	NA	NA
alpha-Est9	-0.0487647	0.698122	NA	NA
Cyp4p1	0.0895229	0.699408	NA	NA
CG5756	-0.00876712	0.699408	NA	NA
CG16799	0.113534	0.699408	NA	NA
ksh	-0.132903	0.699408	NA	NA
dome	0.132051	0.699408	NA	NA
SmD1	-0.119111	0.701029	2.25	0.737
Pep	0.151812	0.701256	NA	NA
Nup98-96	0.138131	0.703054	1.45	0.528
Flo2	-0.111087	0.703054	NA	NA
tko	-0.141967	0.704405	NA	NA
vap	0.142648	0.704405	0.633	0.899
sun	-0.125953	0.704405	-0.222	0.949
CG5541	0.16405	0.704405	NA	NA
CG16952	0.176024	0.704405	NA	NA
Prx2540-2	-0.0956521	0.704405	NA	NA
RnpS1	-0.147219	0.704405	0.2	0.954
subdued	-0.0968544	0.704405	NA	NA
Prat2	0.113001	0.704405	NA	NA
CG30339	0.087544	0.704405	NA	NA
dop	0.154284	0.704405	NA	NA
PIG-O	-0.128785	0.705615	NA	NA
tyf	0.159139	0.707802	0.825	0.92
CG14356	-0.0408466	0.707802	NA	NA
CG12877	-0.148128	0.707802	NA	NA
Jupiter	-0.119449	0.707802	NA	NA
CG15221	-0.0331194	0.708256	NA	NA
Rbf2	0.0868471	0.708256	NA	NA
CG30431	0.0415378	0.708256	NA	NA
Baldspot	-0.134306	0.70964	-0.865	0.884
LeuRS	0.150946	0.70964	0.0733	0.957
Ref1	-0.160674	0.714447	-1.4	0.906
Cpr65Au	-0.0497541	0.714447	NA	NA
Scgdelta	-0.0957937	0.715032	NA	NA
Cad86C	-0.022514	0.716258	NA	NA
CG7332	0.116149	0.716302	NA	NA
CG3448	-0.0702574	0.716722	NA	NA
CG32640	0.0215378	0.716722	NA	NA
Pgm1	-0.161122	0.718365	-1.54	0.798
w	0.0853001	0.719177	NA	NA
l(3)72Ab	0.141189	0.720015	0.415	0.928
Atg18b	-0.101192	0.72091	NA	NA
CG14883	-0.0956587	0.721009	NA	NA
cv	0.125031	0.72145	NA	NA
CG10602	0.140631	0.723232	1.38	0.672
Svil	0.152687	0.723232	NA	NA
sov	0.104435	0.723232	NA	NA
Mcm2	0.111937	0.724129	0.746	0.901
Apoltp	0.0555572	0.724129	NA	NA
CG5644	-0.0616937	0.724129	NA	NA
Sym	0.165541	0.724129	-0.939	0.869
CG2990	0.0581043	0.725978	NA	NA
CG9667	-0.116473	0.725978	NA	NA
ValRS	0.154312	0.727045	-0.518	0.914
CG7884	-0.021105	0.727045	NA	NA
CG14309	-0.0701362	0.727045	-1.04	0.924
nolo	-0.0215031	0.727045	NA	NA
CG33127	-0.0939033	0.727045	NA	NA
Fs(2)Ket	0.093678	0.727045	0.292	0.95
CG11741	0.0347399	0.728432	NA	NA
mRpL27	-0.123709	0.728432	-0.372	0.941
CG44085	0.0789381	0.729916	NA	NA
DCP2	-0.113807	0.733836	NA	NA
CG4884	-0.101226	0.733902	NA	NA
HIP-R	0.0818012	0.734416	-0.183	0.95
CG9815	-0.0705572	0.734416	NA	NA
Syx13	0.156497	0.734416	NA	NA
ND-39	-0.159002	0.734416	-0.273	0.947
crp	0.124796	0.734958	NA	NA
HINT1	-0.145784	0.734958	-1.2	0.644
CG9062	0.0955189	0.734958	NA	NA
Ir56b	-0.019837	0.734958	NA	NA
RpS5b	-0.110592	0.734958	NA	NA
ex	-0.0242543	0.738897	NA	NA
CG15014	-0.114255	0.738897	NA	NA
CG34220	-0.0813738	0.738897	NA	NA
Cp1	0.0960667	0.738958	NA	NA
Nopp140	-0.108795	0.738958	NA	NA
Cul5	0.117386	0.738958	-1.33	0.791
alph	0.102149	0.738958	NA	NA
simj	0.0964146	0.739256	NA	NA
Oamb	-0.0770846	0.739256	NA	NA
CG8997	-0.101804	0.739256	NA	NA
CG9752	-0.0883319	0.739256	-0.291	0.945
MFS9	-0.0261947	0.739256	NA	NA
CG33774	-0.091216	0.739256	NA	NA
grh	-0.0223154	0.739256	NA	NA
CG33169	-0.13786	0.739689	NA	NA
CG1371	0.145188	0.740295	-0.68	0.918
Cdc45	0.148376	0.743551	-0.245	0.946
CG13887	0.153145	0.743551	NA	NA
CG10055	-0.0794812	0.743551	NA	NA
CG32428	-0.103402	0.743551	NA	NA
CG42541	-0.0153836	0.743551	NA	NA
CG5885	-0.125088	0.744365	0.319	0.945
CG18493	-0.0912638	0.744365	NA	NA
CG31347	-0.0455076	0.744365	NA	NA
Khc	0.152039	0.746135	0.139	0.953
Tango2	-0.140828	0.746135	NA	NA
FLASH	-0.0819894	0.746135	NA	NA
AANATL4	-0.0199255	0.746135	NA	NA
Nak	-0.13764	0.746846	NA	NA
His3.3B	-0.131386	0.747871	NA	NA
Tom7	-0.152197	0.747871	NA	NA
dgt5	0.135424	0.747871	-0.798	0.894
bib	-0.0186847	0.749627	NA	NA
dlg1	-0.104424	0.749627	NA	NA
Vinc	0.122162	0.749627	NA	NA
tam	0.124648	0.749627	NA	NA
yl	0.112851	0.749627	0.3	0.945
Rb97D	-0.116915	0.749627	NA	NA
faf	0.130267	0.749627	-0.154	0.952
Ask1	0.141094	0.749627	0.00323	0.96
Rme-8	0.103799	0.749627	0.502	0.924
Gs1l	-0.13642	0.749627	NA	NA
Nup154	0.146502	0.749627	1.11	0.708
CG13365	-0.137607	0.749627	NA	NA
rictor	0.0976054	0.749627	NA	NA
CG33298	-0.0997662	0.749627	NA	NA
holn1	-0.0908584	0.749627	NA	NA
CG10283	-0.0600846	0.749627	NA	NA
CG12391	-0.128482	0.749627	NA	NA
CG4250	-0.104339	0.749627	NA	NA
CG9826	-0.014954	0.749627	NA	NA
CG12091	0.147034	0.749627	NA	NA
CG7739	-0.0762428	0.749627	NA	NA
Cchl	-0.132397	0.749627	NA	NA
CG4813	0.108511	0.749627	NA	NA
CG4408	0.0980228	0.749627	NA	NA
Nplp3	-0.0292182	0.749627	NA	NA
wry	-0.0130335	0.749627	NA	NA
HIP-R_1	0.0649238	0.749627	-0.183	0.95
mi	0.0997467	0.749627	NA	NA
RpII140	0.136704	0.749627	1.2	0.821
CG14630	-0.106785	0.749643	NA	NA
HDAC6	0.10456	0.749643	-0.811	0.854
CCT6	0.145071	0.749643	-0.423	0.928
Psa	0.120419	0.749643	0.193	0.949
CG6686	0.135294	0.749709	NA	NA
mRpL41	-0.0971181	0.750429	NA	NA
Fur2	0.119394	0.751189	NA	NA
Ars2	-0.150969	0.751189	NA	NA
CG34172	-0.0874045	0.751189	NA	NA
drpr	0.10463	0.752046	NA	NA
LManIV	-0.0160137	0.752046	NA	NA
ClC-c	-0.102435	0.752046	NA	NA
CG5793	-0.122226	0.752046	NA	NA
CG5011	0.0628935	0.752046	NA	NA
Muc14A	-0.0100296	0.752046	NA	NA
shd	-0.0274164	0.75332	NA	NA
mRpL12	-0.103326	0.75332	NA	NA
CG3603	-0.122745	0.75332	NA	NA
CG6484	-0.0683171	0.75332	NA	NA
CG10097	0.0333062	0.75332	NA	NA
CG18213	-0.0717167	0.75332	NA	NA
CG17230	0.0607135	0.75332	NA	NA
GluProRS	0.129062	0.753688	0.481	0.926
CG14195	0.0684376	0.753688	NA	NA
Root	0.0559885	0.753688	NA	NA
tal-AA	-0.0544766	0.753688	NA	NA
CG5065	-0.0456459	0.754203	NA	NA
PH4alphaEFB	-0.0657043	0.754203	-0.488	0.926
Cad88C	-0.0306685	0.756405	NA	NA
CG11686	0.075151	0.756405	NA	NA
CG31704	0.0366612	0.756405	NA	NA
CG16896	0.119743	0.756871	NA	NA
Ranbp21	0.0861579	0.757678	0.372	0.945
Klp61F	0.100518	0.761299	2.41	0.357
kto	0.0911398	0.762691	NA	NA
L2HGDH	-0.137515	0.762691	NA	NA
Hf	0.0761589	0.764633	NA	NA
Pfrx	0.103262	0.764633	NA	NA
CG10336	-0.0971061	0.764633	NA	NA
eIF1	-0.115173	0.764633	0.933	0.81
CG31077	-0.0209114	0.764633	NA	NA
CG32284	0.0346267	0.764633	NA	NA
CG4847	-0.106949	0.765378	NA	NA
ASPP	-0.0397344	0.765378	NA	NA
GstS1	0.13892	0.771204	NA	NA
PhKgamma	0.128573	0.771204	NA	NA
Mtor	-0.137183	0.771204	NA	NA
mRpL47	-0.113511	0.771204	NA	NA
Tie	-0.0300313	0.771204	NA	NA
smg	-0.0944028	0.771204	NA	NA
SA	0.104311	0.771204	NA	NA
TM9SF4	0.0709171	0.771204	NA	NA
TTLL3A	-0.00967787	0.771204	NA	NA
CG10337	-0.066095	0.771204	NA	NA
CG11367	0.099332	0.771204	NA	NA
CG10126	0.0701529	0.771204	NA	NA
Saf-B	-0.120004	0.771204	NA	NA
CG15535	0.0919064	0.771204	NA	NA
tefu	0.0774545	0.771204	-1.18	0.736
CG31102	0.0719822	0.771204	NA	NA
nocte	0.0504301	0.771204	NA	NA
SmE	-0.10953	0.771204	-0.475	0.927
nonC	0.0876373	0.771204	NA	NA
CG44242	-0.106903	0.771204	NA	NA
FASN1	0.0667098	0.771204	-1.91	0.498
rod	0.102893	0.771818	-0.0641	0.957
Cpr60D	-0.0345299	0.771818	NA	NA
CG7365	-0.0441312	0.773858	NA	NA
cdm	0.126638	0.773858	NA	NA
Chd3	0.0847967	0.774226	NA	NA
CG6094	-0.136933	0.774226	NA	NA
CG6766	-0.125021	0.774226	NA	NA
CG6435	-0.0250917	0.774226	NA	NA
hoe1	0.119279	0.774226	NA	NA
whd	0.122949	0.775067	NA	NA
Dsp1	-0.0943949	0.775067	NA	NA
Lim3	-0.0189811	0.77563	NA	NA
Pfk	0.129492	0.77563	1.16	0.831
tub	-0.127226	0.77563	NA	NA
Rop	0.108674	0.77563	0.455	0.923
gl	-0.0316172	0.77563	NA	NA
Rox8	-0.127746	0.77563	0.605	0.905
AP-1-2beta	0.139951	0.77563	-0.478	0.927
RpS19a	-0.0869724	0.77563	-0.0408	0.958
Nos	-0.0175706	0.77563	NA	NA
RnrS	0.114486	0.77563	NA	NA
BRWD3	0.0992506	0.77563	NA	NA
klu	-0.0190977	0.77563	NA	NA
Uggt	0.108321	0.77563	-0.564	0.932
pcm	0.125361	0.77563	-1.25	0.866
TppII	0.139589	0.77563	-2.6	0.824
gprs	-0.0151017	0.77563	NA	NA
Ts	0.084791	0.77563	0.594	0.912
cib	-0.0990345	0.77563	NA	NA
Smyd4-4	0.0682082	0.77563	NA	NA
tapas	-0.116768	0.77563	0.527	0.93
GCS2alpha	0.124889	0.77563	-0.206	0.956
c(2)M	-0.0556815	0.77563	NA	NA
Rpn5	0.0900253	0.77563	-0.336	0.939
CG15255	-0.0917761	0.77563	NA	NA
sni	-0.134481	0.77563	NA	NA
ND-24	-0.134503	0.77563	NA	NA
HERC2	0.0511205	0.77563	NA	NA
CG4297	-0.0344593	0.77563	NA	NA
CG16704	-0.0659313	0.77563	NA	NA
CG3430	0.0973543	0.77563	0.756	0.869
uif	-0.0200741	0.77563	NA	NA
PGRP-SC1a_1	-0.023258	0.77563	NA	NA
exp	-0.0171202	0.77563	NA	NA
CG17739	0.0420776	0.77563	NA	NA
fsd	-0.106371	0.77563	NA	NA
Rcd1	-0.112138	0.77563	NA	NA
unc-5	-0.0132525	0.77563	NA	NA
CG9344	-0.112129	0.77563	NA	NA
CG9394	-0.124602	0.77563	NA	NA
CG9485	0.0387818	0.77563	NA	NA
CG15800	-0.0207846	0.77563	NA	NA
CG13704	0.0535571	0.77563	NA	NA
CG9953	0.0933074	0.77563	-1.15	0.87
RhoGEF4	0.0827189	0.77563	NA	NA
mRpL40	-0.0946786	0.77563	NA	NA
CG9922	-0.127971	0.77563	NA	NA
CG5038	-0.0500283	0.77563	NA	NA
Pebp1	-0.0355759	0.77563	NA	NA
GILT2	0.10909	0.77563	NA	NA
CG5612	0.0360655	0.77563	NA	NA
CG2218	0.103957	0.77563	NA	NA
Nhe2	-0.0436505	0.77563	NA	NA
CG7630	-0.112224	0.77563	-1.15	0.774
CG17776	-0.10559	0.77563	NA	NA
PGRP-SC2	-0.0703318	0.77563	NA	NA
CG31287	-0.036812	0.77563	NA	NA
Synd	-0.119623	0.77563	NA	NA
Arpc3B	0.0588187	0.77563	NA	NA
eca	-0.108601	0.77563	NA	NA
CG34212	0.0359174	0.77563	NA	NA
Mthfs	-0.104418	0.77563	NA	NA
Zdhhc8	0.100213	0.77563	NA	NA
meigo	0.13062	0.77563	NA	NA
CG42260	-0.00998016	0.77563	NA	NA
flr	0.10874	0.77563	-0.12	0.955
magu	0.0870986	0.77563	NA	NA
Sarm	0.0736272	0.77563	NA	NA
Cht6	-0.0358694	0.77563	NA	NA
orb2	-0.0394573	0.77563	NA	NA
Tmc	-0.0211168	0.77563	NA	NA
CG46310	-0.00738508	0.77563	NA	NA
Pfas	0.11258	0.776085	-0.676	0.887
qm	-0.0843407	0.776085	-0.86	0.891
Sur	-0.0338771	0.776085	NA	NA
Muc68E	-0.0224002	0.776085	NA	NA
Prp8	0.135511	0.777108	0.847	0.884
CG5098	-0.0593603	0.777108	NA	NA
CG2918	0.0957684	0.77729	-0.682	0.903
CG4757	0.0260735	0.77729	NA	NA
CG7378	0.0655802	0.77729	NA	NA
CG10338	-0.0828057	0.77729	NA	NA
CG8646	-0.0294375	0.77729	NA	NA
Tsen15	-0.0481708	0.77729	NA	NA
Ube3a	0.133874	0.77729	NA	NA
CG43346	-0.099788	0.77729	NA	NA
pre-mod(mdg4)-E	-0.0481417	0.77729	NA	NA
CG7953	-0.064175	0.779208	NA	NA
CG2147	-0.113914	0.779208	NA	NA
Corp	0.0727505	0.779208	NA	NA
CG4610	0.115662	0.779208	NA	NA
Sesn	0.110094	0.779208	NA	NA
GstO3	0.0920104	0.779208	NA	NA
Sra-1	0.0747824	0.779208	-0.529	0.932
CG33217	-0.0748891	0.779208	NA	NA
Rho1	0.0736373	0.779609	NA	NA
Roe1	-0.128934	0.779609	NA	NA
CG18067	0.0738903	0.779609	NA	NA
Adck1	-0.122714	0.779609	NA	NA
CG6325	-0.098261	0.779609	NA	NA
CG18745	0.0740243	0.779609	NA	NA
bai	-0.102543	0.779609	NA	NA
CG44194	-0.106229	0.779912	NA	NA
ND-ACP	-0.141713	0.78173	NA	NA
Fip1	0.0867874	0.78173	NA	NA
HtrA2	-0.0621227	0.78173	NA	NA
CG10300	-0.0545069	0.782591	NA	NA
Muc4B	-0.0328855	0.783417	NA	NA
CG6908	-0.0575262	0.783432	NA	NA
Ack-like	0.104551	0.78396	NA	NA
sas	-0.0177441	0.785865	NA	NA
Hsp70Ba_1	0.045862	0.785865	NA	NA
Vps13	0.091148	0.785865	NA	NA
CG7379	0.113775	0.785865	NA	NA
CG5500	-0.105965	0.785865	NA	NA
sro	-0.0648557	0.785865	NA	NA
Ugt49B1	-0.0478514	0.786083	NA	NA
RhoU	-0.0477871	0.787345	NA	NA
CG11752	-0.112764	0.78804	NA	NA
bru1	-0.0680131	0.788262	NA	NA
Paics	0.116706	0.788262	0.363	0.937
asf1	0.105895	0.788262	NA	NA
Cyp4ad1	-0.0187532	0.788262	NA	NA
CG8635	-0.0977576	0.788262	NA	NA
CG5742	-0.0654714	0.788262	NA	NA
Srr	-0.0513449	0.788262	NA	NA
Mco4	-0.0206949	0.788262	NA	NA
CG34288	0.060011	0.788262	NA	NA
spel1	0.0887466	0.78832	0.632	0.919
Dyrk2	-0.0876831	0.78832	NA	NA
Taf10b	-0.0868199	0.78832	NA	NA
JhI-21	0.09993	0.78832	NA	NA
CG9008	0.0764159	0.78832	NA	NA
CG7834	-0.130517	0.789981	-1.52	0.784
pho	-0.0673091	0.790768	NA	NA
CG11122	0.0541734	0.791167	NA	NA
CG3544	-0.0169317	0.791167	NA	NA
Atac2	-0.101278	0.791167	NA	NA
CG16959	-0.019672	0.791167	NA	NA
CG13380	-0.0907194	0.791167	NA	NA
His2A:CG31618	-0.0826534	0.791167	NA	NA
CG42365	-0.0854813	0.791167	NA	NA
Hsc70Cb	0.121377	0.79147	-1.33	0.757
CG9577	-0.118853	0.79147	NA	NA
Drsl5	0.0454206	0.79147	NA	NA
yellow-d	-0.0502914	0.79147	NA	NA
CG32544	-0.0791696	0.79147	NA	NA
SERCA	0.130759	0.79147	0.206	0.949
CG8945	-0.0150524	0.79184	NA	NA
osa	0.094164	0.79184	NA	NA
CG10254	0.131119	0.791945	1.59	0.804
qin	-0.0424574	0.791945	NA	NA
CG16865	-0.0979613	0.795266	NA	NA
DnaJ-H	-0.115123	0.795266	NA	NA
Cdk12	-0.124928	0.795266	NA	NA
Usp5	0.0961447	0.796615	1.5	0.605
CG42795	-0.0131446	0.796706	NA	NA
brwl	-0.107048	0.797599	NA	NA
CapaR	0.0261883	0.797599	NA	NA
CG4282	-0.0588718	0.797658	NA	NA
Pura	0.0913267	0.797658	NA	NA
SdhD	-0.125764	0.797658	NA	NA
Ltn1	0.0940474	0.797658	-0.0865	0.956
Adhr	-0.0552677	0.798944	NA	NA
stc	0.117521	0.798944	NA	NA
Fkbp14	-0.11054	0.798944	-1.14	0.931
Rca1	0.114478	0.798944	NA	NA
Nmt	0.11168	0.798944	1.47	0.441
Cse1	0.104418	0.798944	0.256	0.947
wit	-0.0204124	0.798944	NA	NA
Manf	0.109913	0.798944	NA	NA
CG14411	0.0811601	0.798944	NA	NA
CG6340	-0.0958349	0.798944	NA	NA
CG15047	0.0673968	0.798944	NA	NA
CG4133	-0.014815	0.798944	NA	NA
Ppt2	0.100989	0.798944	NA	NA
CdGAPr	-0.0697716	0.798944	NA	NA
CG17266	-0.0818752	0.798944	NA	NA
Br140	0.0818461	0.798944	NA	NA
tsu	-0.105188	0.798944	0.444	0.932
CG1407	0.0425071	0.798944	NA	NA
pcs	0.0797277	0.798944	NA	NA
Oxp	-0.0649837	0.798944	NA	NA
SCOT	-0.110867	0.798944	NA	NA
Oseg2	-0.0135098	0.798944	NA	NA
CG14965	-0.0616567	0.798944	NA	NA
TM9SF3	-0.0727668	0.798944	NA	NA
Sh3beta	-0.113331	0.798944	NA	NA
CG13313	0.0549903	0.798944	NA	NA
Muc68Ca	-0.0152398	0.798944	NA	NA
Ranbp9	0.129778	0.798944	0.643	0.901
Spt3	0.0972742	0.798944	NA	NA
AOX2	-0.0324192	0.798944	NA	NA
CG6028	-0.12005	0.798944	NA	NA
polybromo	-0.0890026	0.798944	NA	NA
XNP	0.108998	0.798944	NA	NA
CG15922	-0.101658	0.798944	NA	NA
CG14767	0.121439	0.798944	NA	NA
CG30154	0.0634685	0.798944	NA	NA
CG33679	-0.0291869	0.798944	NA	NA
CG18003	0.104771	0.798944	NA	NA
shakB	-0.0140928	0.798944	NA	NA
Karybeta3	0.103919	0.798944	-0.0626	0.957
UQCR-C2	-0.114087	0.798944	0.212	0.949
Jon65Aiv	-0.0886754	0.798944	NA	NA
SmD2	-0.109147	0.798944	NA	NA
eEF1alpha1	-0.0839694	0.798944	-1.45	0.809
Dscam4	-0.0100767	0.799927	NA	NA
rig	0.0712368	0.8004	0.324	0.944
ph-d	-0.0688653	0.801738	NA	NA
gig	0.0859544	0.801738	NA	NA
roh	-0.0937924	0.802913	NA	NA
CG13907	0.122963	0.804348	NA	NA
CG10352	0.0445039	0.805014	NA	NA
Pu	-0.0608795	0.805386	NA	NA
Utx	-0.0992385	0.805386	NA	NA
CG30022	0.0904547	0.807619	NA	NA
RanBPM	0.109626	0.807619	1.1	0.854
CG4766	-0.014387	0.808323	NA	NA
dmpd	0.0855062	0.808323	NA	NA
pirk	0.0293135	0.808323	NA	NA
Lip3	-0.0179718	0.808781	NA	NA
ics	0.0767618	0.808781	NA	NA
dmt	-0.110338	0.809036	NA	NA
RpS5a	0.116688	0.809102	NA	NA
Csp	-0.103604	0.812039	NA	NA
CG11400	0.0644603	0.812039	NA	NA
Gbp2	0.0621344	0.812039	-2.03	0.113
CG10433	0.0723307	0.812599	NA	NA
Acbp6	-0.0454102	0.812872	NA	NA
f	-0.0185449	0.812872	NA	NA
Taldo	-0.12473	0.814325	NA	NA
Cdc16	0.0795888	0.814325	2.61	0.11
CG2162	-0.120903	0.814325	NA	NA
CG9747	-0.0500543	0.814325	NA	NA
cbt	-0.0721463	0.814325	NA	NA
ND-MNLL	-0.0572593	0.815523	NA	NA
Poc1	0.0861085	0.815523	NA	NA
Dd	-0.0754763	0.817869	NA	NA
mRpS24	-0.0966643	0.817869	NA	NA
sws	0.0730183	0.821759	NA	NA
DptA	0.0369801	0.821759	NA	NA
Pur-alpha	-0.0852602	0.821759	NA	NA
Mtpalpha	0.105939	0.821759	0.163	0.956
CG12096	0.105059	0.821759	NA	NA
CG3246	0.0635774	0.821759	NA	NA
CG12929	-0.054279	0.821759	NA	NA
CG16985	-0.0526033	0.821759	NA	NA
CG7668	-0.0867611	0.821759	-0.342	0.939
CG31248	0.0514491	0.821759	NA	NA
Hs3st-A	-0.0136549	0.821759	NA	NA
CG42269	-0.0269707	0.821759	NA	NA
Pka-C3	-0.0537702	0.821812	NA	NA
eIF4A	0.112973	0.821812	-1.11	0.733
otk	-0.0161262	0.821812	NA	NA
yem	0.102917	0.821812	NA	NA
Taf5	0.0821016	0.821812	NA	NA
Rbcn-3A	0.0683576	0.821812	0.138	0.954
Rtca	-0.0970673	0.821812	NA	NA
CG8788	0.0830886	0.821812	NA	NA
Tsp42Ed	0.0641297	0.821812	NA	NA
CG2233	0.0954405	0.821812	NA	NA
CG10680	0.0752871	0.821812	NA	NA
Nup188	0.0821321	0.821812	0.157	0.955
Lap1	-0.0759941	0.821812	NA	NA
CG3295	0.0977795	0.821812	NA	NA
CG3700	0.0941119	0.821812	NA	NA
Herc4	0.108628	0.821812	NA	NA
Fit2	0.100976	0.821812	NA	NA
QIL1	-0.099767	0.821812	NA	NA
Crtc	-0.0703774	0.821812	NA	NA
luna	-0.0208439	0.821812	NA	NA
Apl	0.115307	0.821812	NA	NA
CG30373	-0.0747357	0.821812	NA	NA
HDAC11	-0.0592438	0.821812	NA	NA
CG31121	-0.0473066	0.821812	NA	NA
His1:CG31617	0.0581257	0.821812	NA	NA
CG33199	0.121565	0.821812	NA	NA
Pp2A-29B	0.0827632	0.821812	0.377	0.932
mtRNApol	0.110735	0.821812	NA	NA
garz	0.056226	0.821812	NA	NA
PsGEF	-0.0152301	0.821812	NA	NA
vih	0.0555621	0.821812	NA	NA
Rcc1	-0.111666	0.822661	-0.287	0.949
Fib	-0.109753	0.822661	1.55	0.868
bt	0.0504469	0.822661	NA	NA
Obp18a	0.0459038	0.822661	NA	NA
alpha-Man-Ia	-0.0923478	0.822661	NA	NA
gd	-0.0698077	0.822963	NA	NA
Def	0.0196853	0.822963	NA	NA
ana	-0.0180223	0.822963	NA	NA
nompA	-0.0139661	0.822963	NA	NA
Tor	0.0843644	0.822963	0.122	0.954
Paf-AHalpha	0.0886466	0.822963	-0.0109	0.96
ApepP	0.0832044	0.822963	NA	NA
wdb	0.098769	0.822963	NA	NA
ND-B16.6	-0.105986	0.822963	NA	NA
Herp	0.116022	0.822963	NA	NA
CG2201	0.118902	0.822963	NA	NA
Pngl	0.103283	0.822963	NA	NA
MFS12	0.0856061	0.822963	NA	NA
O-fut1	0.0495206	0.822963	0.813	0.869
CG9897	-0.0415717	0.822963	NA	NA
CG4049	-0.0520257	0.822963	NA	NA
CG14105	-0.0512672	0.822963	NA	NA
CG11307	0.0578631	0.822963	NA	NA
CG14545	-0.0767134	0.822963	NA	NA
CG32276	-0.0832785	0.822963	NA	NA
mRpS18A	-0.0730588	0.822963	-1.46	0.657
CG34043	0.0338265	0.822963	NA	NA
vari	0.0733705	0.822963	NA	NA
CG42346	-0.0135464	0.822963	NA	NA
Usp39	-0.0763435	0.823105	NA	NA
CG10341	0.0823673	0.823105	NA	NA
RhoGAP68F	0.11356	0.823105	-0.108	0.955
Hsc70-5	-0.0972022	0.823433	-0.873	0.918
Rac1	-0.0942305	0.823433	NA	NA
ND3	-0.0196695	0.823433	NA	NA
Vps52	-0.0963285	0.823433	NA	NA
CG8834	-0.056048	0.823433	NA	NA
mRpL2	-0.106693	0.823433	0.224	0.947
CG9467	0.117282	0.823433	NA	NA
CG7706	-0.0775606	0.823433	NA	NA
CG10011	-0.0648267	0.823433	NA	NA
Mal-A5	0.100921	0.823433	NA	NA
CG31233	-0.0481628	0.823433	NA	NA
Dhc93AB	-0.0147493	0.825798	NA	NA
CG42237	-0.0181574	0.825798	NA	NA
Ace	-0.0179661	0.826085	NA	NA
Hdc	-0.012438	0.826085	NA	NA
bonsai	-0.0966154	0.826085	NA	NA
AdSS	0.115455	0.826085	-1.63	0.323
LTV1	0.114666	0.826085	NA	NA
CG7766	0.0928961	0.826085	-0.398	0.93
CG14207	0.105652	0.826085	NA	NA
Elys	0.076851	0.826085	NA	NA
CG9098	-0.0407975	0.826085	NA	NA
CG4502	-0.0669319	0.826085	NA	NA
CG17768	-0.0896196	0.826085	NA	NA
CG17568	-0.0830109	0.826085	NA	NA
ND-B14.7	-0.0848112	0.826085	-0.0325	0.959
Orcokinin	0.0540157	0.826085	NA	NA
CG7394	-0.095797	0.826085	NA	NA
Golgin104	-0.101481	0.826085	NA	NA
CG6567	0.0889586	0.826085	-0.0158	0.959
CG14696	0.0572319	0.826085	NA	NA
CG7785	-0.0775965	0.826085	NA	NA
Drsl3	0.0193763	0.826085	NA	NA
CG32447	-0.0106413	0.826085	NA	NA
akirin	-0.0672624	0.826085	NA	NA
fid	-0.00873841	0.826085	NA	NA
CG42663	-0.073059	0.826085	NA	NA
CG43114	-0.0642214	0.826085	NA	NA
nAChRalpha4	-0.0786752	0.826085	NA	NA
Bruce	0.0710025	0.826085	0.444	0.927
slmb	0.117142	0.826085	0.805	0.913
Dro	-0.0558341	0.826138	NA	NA
CG13607	0.0495048	0.826138	NA	NA
CG17786	-0.0275241	0.826138	NA	NA
raskol	0.104523	0.826138	NA	NA
Akh	0.0437196	0.82614	NA	NA
CG18788	-0.0179975	0.82614	NA	NA
kappaTry	-0.0828923	0.82614	NA	NA
CG34124	-0.0138124	0.82614	NA	NA
pinta	0.07886	0.826229	NA	NA
zfh2	-0.014485	0.826378	NA	NA
CG3902	-0.0971889	0.826378	0.622	0.924
fru	-0.0253042	0.827	NA	NA
CG14407	-0.0988245	0.827	NA	NA
mRpL14	-0.073121	0.827	NA	NA
His2Av	0.0626213	0.82868	NA	NA
CG7888	-0.0508751	0.82868	NA	NA
M6	-0.027049	0.82868	NA	NA
CG11659	0.0313637	0.82868	NA	NA
CG14543	-0.0875275	0.82868	NA	NA
CG14933	0.0642527	0.829153	NA	NA
Kdm2	0.0651062	0.829161	NA	NA
hng1	-0.0932949	0.831726	NA	NA
boca	-0.0753149	0.834993	-0.0952	0.958
Pcd	-0.071695	0.834993	NA	NA
ear	-0.0621126	0.834993	NA	NA
CG7222	-0.0710149	0.834993	NA	NA
CG7650	-0.0795373	0.834993	NA	NA
Gyc88E	-0.0123811	0.834993	NA	NA
CG13321	0.0697645	0.835168	NA	NA
mRpS17	-0.0969395	0.835168	NA	NA
CG14457	-0.0514127	0.835168	NA	NA
CG4000	-0.0527172	0.835168	NA	NA
CG33970	-0.0293961	0.835168	NA	NA
Sbp2	-0.0845864	0.835168	NA	NA
Regnase-1	-0.0767835	0.835766	NA	NA
Klp10A	0.0742321	0.836661	1.92	0.726
mRpL52	-0.0826034	0.836661	NA	NA
gro	0.0654933	0.836791	-1.15	0.839
qtc	-0.0655316	0.836791	NA	NA
Sr-CI	-0.0251024	0.837699	NA	NA
Set	0.0942193	0.837699	NA	NA
eIF3b	0.0975755	0.837699	-0.488	0.922
ago	0.0881249	0.837699	NA	NA
CG42404	-0.0161142	0.837699	NA	NA
CG43324	0.0399951	0.837699	NA	NA
Tsp97E	0.0560352	0.839321	NA	NA
Cand1	0.0922271	0.839597	-0.36	0.941
CG12769	-0.0323922	0.839597	NA	NA
Crag	0.101405	0.841688	NA	NA
CG3847	0.102143	0.841688	NA	NA
SC35	-0.109625	0.841688	NA	NA
ytr	-0.0836015	0.841889	NA	NA
msps	0.094344	0.841889	-0.114	0.956
CG2493	0.0681774	0.841889	NA	NA
CG1814	0.0837447	0.841889	NA	NA
ATP8B	-0.0219913	0.841889	NA	NA
CG6660	0.0591396	0.841889	NA	NA
CG31029	-0.0364646	0.841889	NA	NA
Eip63E	-0.0730525	0.842562	NA	NA
CG11247	-0.0664819	0.842562	NA	NA
CG4335	0.0517404	0.842562	NA	NA
CG5577	0.0810172	0.845746	NA	NA
Pif1B	0.0585474	0.845746	NA	NA
esg	-0.0136838	0.845872	NA	NA
Ets21C	0.034353	0.845872	NA	NA
mRpL30	-0.0909456	0.845872	NA	NA
Ubqn	-0.080931	0.845872	NA	NA
Ntf-2	0.0492403	0.845872	NA	NA
CG13124	0.0451346	0.845872	NA	NA
Arc2	-0.0647293	0.845872	NA	NA
OstDelta	0.103569	0.845872	-1.02	0.796
CG8159	-0.0833154	0.845872	NA	NA
CG5447	-0.101185	0.845872	NA	NA
CG13551	-0.0810957	0.845872	NA	NA
Rtf1	-0.0928621	0.848378	NA	NA
CG12608	0.0931726	0.848618	NA	NA
IFT20	-0.0259179	0.850272	NA	NA
CG33474	-0.0301763	0.850272	NA	NA
ABCD	-0.108995	0.850349	NA	NA
eyg	-0.0146877	0.850858	NA	NA
rib	-0.0147815	0.850858	NA	NA
Spn43Ab	0.0648878	0.850858	NA	NA
Fad2	0.0678938	0.850858	NA	NA
Ipk2	0.0858741	0.850858	NA	NA
MAGE	0.0745929	0.850858	NA	NA
CG31875	-0.0523798	0.850858	NA	NA
CG34409	-0.0480016	0.850858	NA	NA
DNApol-alpha60	0.0756992	0.850858	0.788	0.883
CG42450	-0.0245859	0.850858	NA	NA
sick	-0.0293109	0.850858	NA	NA
ebi	0.0710244	0.850858	NA	NA
CG7492	0.0880374	0.851384	NA	NA
Zasp67	-0.0152686	0.851434	NA	NA
CG2747	0.0800055	0.851878	NA	NA
TfIIA-L	0.106731	0.852478	NA	NA
CG9934	0.0842342	0.852478	NA	NA
CG13631	0.0647665	0.852478	NA	NA
CG1273	-0.0108499	0.854003	NA	NA
CG34211	0.0387941	0.854335	NA	NA
Sfxn2	-0.0839184	0.856431	NA	NA
Nox	-0.0737144	0.856431	NA	NA
Snoo	-0.0237467	0.856431	NA	NA
CrebA	-0.046485	0.857301	NA	NA
scaf	-0.0220806	0.857301	NA	NA
Sirt7	0.0600135	0.857301	NA	NA
tacc	0.0968071	0.857395	NA	NA
CG3815	0.102523	0.857395	NA	NA
CG14210	-0.0766184	0.857395	NA	NA
CG2931	-0.0806165	0.857794	NA	NA
Idh3a	-0.0893713	0.858207	0.305	0.943
CG8773	-0.0487234	0.858207	NA	NA
Obp56a	-0.0283581	0.858213	NA	NA
Aprt	-0.0987252	0.858647	NA	NA
peb	-0.0492871	0.858647	NA	NA
vir	0.0742692	0.858647	NA	NA
Dref	0.085979	0.858647	NA	NA
Xbp1	-0.0977333	0.858647	NA	NA
CG11655	0.0962657	0.858647	NA	NA
CG6659	0.091174	0.858647	NA	NA
CG15382	-0.0311892	0.858647	NA	NA
insv	-0.0841728	0.858647	NA	NA
CG5149	-0.0660177	0.858647	0.73	0.899
Den1	-0.0769214	0.858647	NA	NA
CG7970	0.0909766	0.858647	NA	NA
Nup358	0.0912395	0.858647	1.29	0.765
CG32066	0.100003	0.858647	NA	NA
CG32373	-0.0396977	0.858647	NA	NA
CARPB	0.0319185	0.858647	NA	NA
CG34398	-0.0214839	0.858647	NA	NA
Neto	-0.0179345	0.858647	NA	NA
ND-13B	-0.102608	0.860396	NA	NA
Glg1	0.0656012	0.860396	NA	NA
CG6583	-0.0675589	0.860436	NA	NA
Kmn2	-0.0665278	0.860436	NA	NA
ND-MWFE	-0.0728034	0.86127	NA	NA
CG44153	-0.00908159	0.862453	NA	NA
Ahcy	-0.0785847	0.862475	NA	NA
udd	0.0911356	0.862475	NA	NA
CG15099	0.0855258	0.862475	NA	NA
CG17168	0.0914665	0.862475	NA	NA
CG43394	-0.050938	0.862475	NA	NA
CG6294	0.057062	0.863114	NA	NA
D	-0.0182348	0.865365	NA	NA
CG15739	0.0681697	0.865365	NA	NA
CG6144	0.0472368	0.865365	NA	NA
CG10621	-0.0561686	0.865365	NA	NA
CNPYb	0.0498499	0.865365	1.45	0.888
Cka	0.0890905	0.865365	-0.0866	0.956
CG32856	-0.0761579	0.865365	NA	NA
CG42674	0.071797	0.865365	NA	NA
CG43920	-0.0161349	0.865365	NA	NA
Argk	-0.100141	0.866381	-0.199	0.949
Catsup	0.0672518	0.866381	NA	NA
CG2841	-0.0667325	0.866381	NA	NA
GluClalpha	-0.0100074	0.866381	NA	NA
Pdha	0.0773388	0.866381	2.24	0.814
CG6907	0.098647	0.866381	0.495	0.93
Fgop2	0.0849942	0.866381	NA	NA
sip2	0.0778259	0.866381	NA	NA
DppIII	-0.0863409	0.866381	-0.0185	0.959
CG6356	-0.0194903	0.866381	NA	NA
Pak3	-0.0821299	0.866381	NA	NA
CG32681	-0.00917802	0.866381	NA	NA
Cubn	-0.0619963	0.866381	NA	NA
dpy	-0.0101355	0.866381	NA	NA
GstE5	-0.0585287	0.866381	NA	NA
mol	0.0686894	0.866381	NA	NA
CG31688	0.0946116	0.866381	NA	NA
l(3)72Dr	-0.0211832	0.866381	NA	NA
CaBP1	0.0947665	0.86699	-2.04	0.29
tio	-0.0123242	0.86699	NA	NA
CG8963	0.0748174	0.868192	NA	NA
Uba5	-0.107099	0.86939	NA	NA
Mlf	-0.0829954	0.86939	NA	NA
Frl	0.0694435	0.86939	NA	NA
Atg18a	0.0915639	0.870226	NA	NA
Rok	0.088182	0.873078	0.421	0.939
CG18547	-0.0606662	0.873078	NA	NA
shu	-0.0704533	0.874643	NA	NA
Irp-1B	0.0944599	0.874643	0.442	0.927
Usp30	0.0959429	0.874643	NA	NA
Ucp4C	-0.0262578	0.874643	NA	NA
Eglp4	-0.0669582	0.874643	NA	NA
CG7324	0.0986525	0.874643	NA	NA
UK114	-0.0842663	0.874643	NA	NA
CSN1b	0.095044	0.875184	0.206	0.949
Mec2	0.0730385	0.875441	NA	NA
CG3803	-0.0650738	0.875441	0.0855	0.956
CG5945	-0.0574265	0.87695	NA	NA
Agpat3	-0.0925349	0.877053	NA	NA
CG9449	-0.0583708	0.877595	NA	NA
fs(1)K10	-0.067059	0.87771	NA	NA
Pka-C2	-0.0248265	0.878588	NA	NA
cg	0.0881465	0.878588	NA	NA
SmF	-0.0605471	0.878588	NA	NA
Hex-C	0.104006	0.878588	NA	NA
Prosbeta6	-0.0945757	0.878588	NA	NA
sbr	0.0904009	0.878588	NA	NA
sl	-0.0547156	0.878588	NA	NA
swa	0.0675983	0.878588	1.56	0.805
sim	-0.0614493	0.878588	NA	NA
mAcon1	0.101605	0.878588	0.822	0.888
ATPsynG	-0.0742889	0.878588	-1.48	0.569
Lis-1	0.0873575	0.878588	-1.47	0.613
CG8740	0.0432205	0.878588	NA	NA
Rpt1	-0.0965415	0.878588	2.12	0.416
Prosbeta5	-0.0848748	0.878588	NA	NA
SK	-0.0113778	0.878588	NA	NA
CG12121	0.0898966	0.878588	NA	NA
Vago	0.0442926	0.878588	NA	NA
Rcp	-0.0559844	0.878588	NA	NA
CG7453	0.0873478	0.878588	NA	NA
CG1503	-0.0747582	0.878588	NA	NA
Tango14	-0.0742092	0.878588	NA	NA
Dim1	-0.0781395	0.878588	NA	NA
ND-13A	-0.0890013	0.878588	NA	NA
CG12512	0.0834407	0.878588	NA	NA
Irk3	0.050728	0.878588	NA	NA
Cyp6u1	-0.0821796	0.878588	NA	NA
CG9005	-0.105005	0.878588	NA	NA
sug	0.0463463	0.878588	NA	NA
PIP5K59B	-0.0609137	0.878588	NA	NA
MED14	0.0947873	0.878588	NA	NA
Rev1	0.0680269	0.878588	NA	NA
galene	-0.00937505	0.878588	NA	NA
CG14966	-0.0743664	0.878588	NA	NA
mRpS6	-0.0688191	0.878588	NA	NA
CG7409	-0.0320328	0.878588	NA	NA
Aldh7A1	-0.0678834	0.878588	NA	NA
Cerk	0.107514	0.878588	NA	NA
CG14881	-0.0716792	0.878588	NA	NA
CG7208	-0.0640842	0.878588	NA	NA
CG5805	0.0830166	0.878588	NA	NA
CG15515	-0.0321942	0.878588	NA	NA
CG11360	-0.0584995	0.878588	NA	NA
CG6503	-0.0771002	0.878588	NA	NA
yellow-e	-0.0244932	0.878588	NA	NA
Usp15-31	-0.0658998	0.878588	NA	NA
CG31516	-0.0189238	0.878588	NA	NA
RluA-1	-0.0245552	0.878588	NA	NA
CG17078	-0.0818066	0.878588	NA	NA
CG42232	0.0713649	0.878588	NA	NA
CG42390	0.0455345	0.878588	NA	NA
CG43066	-0.0295576	0.878588	NA	NA
CG43901	-0.0172237	0.878588	NA	NA
lov	-0.0198946	0.878588	NA	NA
CG42259	-0.0512091	0.878588	NA	NA
ND-30	-0.0952156	0.878588	-0.977	0.803
p38c	0.0363571	0.878588	NA	NA
gry	0.0939591	0.878588	NA	NA
Vm34Ca	-0.0330658	0.879005	NA	NA
CG2608	-0.0598522	0.879325	NA	NA
Liprin-beta	0.0803369	0.880567	NA	NA
IntS9	0.0744238	0.880567	-0.296	0.942
CG5646	0.0476535	0.880662	NA	NA
Fas3	-0.0415118	0.880677	NA	NA
Gss1	-0.0871457	0.881806	-0.251	0.95
Slbp	-0.0678456	0.881806	NA	NA
chinmo	-0.0103913	0.881806	NA	NA
hdc	-0.0695332	0.882964	NA	NA
CG17841	0.0621058	0.882964	NA	NA
Cap-H2	-0.0434571	0.883971	NA	NA
Wnt2	-0.0227288	0.884173	NA	NA
Os-C	-0.018613	0.884173	NA	NA
Cyp4ae1	0.0506344	0.884173	NA	NA
Gcn2	0.0639714	0.884173	NA	NA
Nab2	-0.0935732	0.884173	NA	NA
nAChRalpha5	-0.00705357	0.884173	NA	NA
Pex14	-0.101677	0.884173	NA	NA
Hat1	0.0672687	0.884173	0.577	0.913
CG4538	0.0857499	0.884173	-0.122	0.955
Cpsf73	0.0905949	0.884173	NA	NA
LSm7	-0.0701864	0.884173	NA	NA
Hr39	-0.0856686	0.884173	NA	NA
GlyS	0.0802159	0.884173	2.05	0.329
Ssk	0.0628667	0.884818	NA	NA
Calr	0.0884694	0.886772	-1.08	0.932
RpS18	-0.0594837	0.886772	-0.46	0.937
Pp2B-14D	0.0658519	0.886772	NA	NA
fry	0.063943	0.886772	NA	NA
Pi3K21B	-0.0782017	0.886772	NA	NA
chb	0.0773079	0.886772	NA	NA
Rep	0.0516436	0.886772	-0.333	0.942
Nxt1	-0.0688752	0.886772	NA	NA
CG3168	0.0519088	0.886772	NA	NA
ND-B14.5B	-0.0987504	0.886772	-0.538	0.928
AANATL2	-0.0407267	0.886772	NA	NA
CCDC53	-0.0507994	0.886772	NA	NA
Pex19	-0.067752	0.886772	NA	NA
GCS2beta	0.0683445	0.886772	NA	NA
CG8671	-0.0643379	0.886772	NA	NA
CG3651	0.0783249	0.886772	NA	NA
CG3420	-0.0733653	0.886772	NA	NA
CG13324	-0.0523805	0.886772	NA	NA
eIF3m	0.0959885	0.886772	0.909	0.886
CG7997	0.0865849	0.886772	NA	NA
P32	-0.0727551	0.886772	-1.48	0.728
zda	-0.093359	0.886772	0.347	0.942
Cyp12b2	0.0639649	0.886772	NA	NA
St1	0.0504434	0.886772	NA	NA
Gk2	0.0709348	0.886772	NA	NA
CG4461	0.0632277	0.886772	NA	NA
CG8336	0.0906987	0.886772	NA	NA
Lon	-0.0859746	0.886772	0.361	0.94
CG13813	-0.0236395	0.886772	NA	NA
CG11241	-0.0675019	0.886772	NA	NA
Mes2	-0.0576748	0.886772	NA	NA
P58IPK	0.0739755	0.886772	-0.687	0.881
CG17721	-0.0578696	0.886772	NA	NA
Gnmt	0.0533339	0.886772	NA	NA
UQCR-C1	-0.105184	0.886772	0.795	0.905
unc79	-0.0432377	0.886772	NA	NA
Sar1	-0.103583	0.886772	NA	NA
CG1951	-0.0550422	0.886772	NA	NA
CG12567	-0.0565283	0.886772	NA	NA
RecQ4	0.0682555	0.886772	0.219	0.948
CG15126	0.0526709	0.886772	NA	NA
Arts	0.0902234	0.886772	1.17	0.753
Prosalpha1	-0.0771383	0.886772	-0.889	0.823
CG34198	0.0525181	0.886772	NA	NA
CG34347	-0.0251779	0.886772	NA	NA
CG33655	0.07242	0.886772	NA	NA
app	-0.074548	0.886772	NA	NA
uex	-0.0565583	0.886772	NA	NA
Mi-2	0.0865993	0.886772	NA	NA
SP1029	0.0678015	0.886772	-0.153	0.953
CG43980	-0.0153851	0.886772	NA	NA
pHCl-1	-0.0115094	0.886772	NA	NA
pAbp	-0.0748666	0.886772	0.0199	0.959
eEF5	-0.0833824	0.886772	-0.167	0.951
Gdap2	0.0853859	0.886814	NA	NA
beta-Spec	0.0460071	0.886814	3.02	0.00575
bur	-0.0648098	0.886862	-0.626	0.897
ftz-f1	-0.0482414	0.886862	NA	NA
Hsp83	0.0898382	0.886862	-0.106	0.954
Ca-alpha1D	-0.0149391	0.886862	NA	NA
me31B	-0.0835994	0.886862	0.559	0.911
Crys	-0.0225706	0.886862	NA	NA
Faf2	0.10148	0.886862	NA	NA
CG1582	0.0697609	0.886862	0.683	0.886
CG10347	0.0847716	0.886862	NA	NA
CG11357	0.083541	0.886862	NA	NA
Blimp-1	-0.0272715	0.886862	NA	NA
AIMP2	-0.082703	0.886862	NA	NA
CG13252	-0.0380182	0.886862	NA	NA
EMC1	0.0856924	0.886862	0.054	0.958
Son	-0.0779903	0.886862	NA	NA
mRpL11	-0.0810909	0.886862	NA	NA
AdSL	0.100702	0.886862	-0.119	0.954
Gfat2	-0.0864417	0.886862	NA	NA
alpha-Man-Ib	-0.0950582	0.886862	NA	NA
CG30291	-0.0771107	0.886862	NA	NA
CG31793	-0.0703398	0.886862	NA	NA
lost	-0.0732057	0.886862	0.164	0.951
CG45061	0.0301126	0.886862	NA	NA
Atpalpha	0.0579922	0.887328	0.0419	0.958
Fdx2	-0.0961567	0.887328	NA	NA
CG9391	-0.0951353	0.887328	NA	NA
CG16904	0.0545187	0.887328	NA	NA
SP555	-0.0136426	0.887328	NA	NA
trh	-0.0172186	0.887328	NA	NA
CG2021	-0.0676353	0.887552	NA	NA
CG17239	-0.0157355	0.887552	NA	NA
schlank	0.072982	0.888766	NA	NA
Dyrk3	-0.0778645	0.890788	NA	NA
Mal-B2	0.0635692	0.890788	NA	NA
CG9384	-0.0483472	0.890788	NA	NA
Adf1	-0.0600326	0.890788	NA	NA
mRpL49	-0.0624537	0.891274	0.0142	0.96
IntS11	0.0832884	0.891274	NA	NA
hgo	0.0616444	0.891274	NA	NA
DNApol-delta	0.0681622	0.891274	-1.59	0.33
ich	-0.00876466	0.891274	NA	NA
CG1815	-0.0588552	0.892126	NA	NA
stnA	-0.0175896	0.892254	NA	NA
CG5003	-0.0815786	0.892254	NA	NA
Lrp4	-0.00803476	0.89251	NA	NA
CG3285	-0.0501003	0.89251	NA	NA
CG8209	0.0726128	0.89251	NA	NA
Bet1	-0.078422	0.89251	NA	NA
Spn77Ba	0.047732	0.89251	NA	NA
pwn	-0.0301817	0.893317	NA	NA
skd	0.0401339	0.893317	NA	NA
Plc21C	-0.0917087	0.893317	NA	NA
Sox14	-0.0713698	0.893317	NA	NA
Sply	0.0676156	0.893317	0.557	0.924
CG3078	-0.012473	0.893317	NA	NA
CG3626	0.0699501	0.893317	NA	NA
CG12155	0.0606951	0.893317	NA	NA
CG31689	0.0998774	0.893317	NA	NA
Tsp42El	0.0530259	0.893317	NA	NA
AIMP1	-0.0807445	0.893317	-0.266	0.951
Rpb5	0.0663697	0.893317	-1.81	0.595
CG3335	-0.0805414	0.893317	NA	NA
CG5107	0.0481169	0.893317	NA	NA
mRpL34	-0.0657028	0.893317	NA	NA
CG43348	0.0377033	0.893317	NA	NA
Eip55E	0.0895684	0.893368	NA	NA
Mal-A2	-0.0617705	0.893368	NA	NA
CASK	0.0850386	0.893368	NA	NA
iotaTry	-0.0484511	0.893368	NA	NA
CG8080	0.0963512	0.893368	NA	NA
CG13893	-0.060514	0.893368	NA	NA
CG17746	0.10417	0.893368	0.895	0.855
CG6175	-0.0544481	0.893368	NA	NA
Set1	-0.0680291	0.893368	NA	NA
CG6006	-0.0185709	0.893368	NA	NA
Act87E	-0.0400414	0.89354	NA	NA
lds	0.0559609	0.89354	1.13	0.922
Men	-0.0933396	0.89354	0.0762	0.956
Taf11	-0.0871169	0.89354	NA	NA
pgc	-0.0758509	0.89354	NA	NA
CG11178	0.0753608	0.89354	NA	NA
CG14229	0.0782875	0.89354	NA	NA
CG11030	0.0654901	0.89354	NA	NA
hyx	0.0934482	0.89354	NA	NA
CG12945	-0.0473203	0.89354	NA	NA
Art4	0.0734765	0.89354	-0.562	0.905
alt	0.0456342	0.89354	NA	NA
CG34227	0.0219344	0.89354	NA	NA
CG43349	0.0493097	0.89354	NA	NA
RasGAP1	-0.0629485	0.895359	NA	NA
CG8300	0.0799505	0.895359	NA	NA
RagC-D	0.0839978	0.895359	NA	NA
CG15701	-0.0207453	0.895359	NA	NA
Tailor	-0.0778154	0.895359	0.9	0.835
Ppi1	-0.0093755	0.895359	NA	NA
CG12163	0.0820204	0.895909	-2.16	0.286
Moe	0.0544137	0.897159	-2.54	0.689
CG4928	-0.0302866	0.898154	NA	NA
LRR	0.0819705	0.898154	NA	NA
CG9674	0.0597283	0.898154	-0.736	0.883
CG13658	0.0396531	0.898725	NA	NA
CG4666	-0.0455019	0.89924	NA	NA
Pka-R2	0.0730299	0.900251	NA	NA
RpL13A	-0.0659372	0.900649	0.181	0.95
Dhx15	0.0776256	0.90065	-0.278	0.945
gwl	-0.0918008	0.90065	NA	NA
RfC4	0.0652968	0.90065	1.12	0.703
Obp99b	-0.0265538	0.900697	NA	NA
ndl	-0.0445584	0.900913	NA	NA
Pp1-87B	0.0831641	0.900913	NA	NA
RpS21	0.0647824	0.900913	-0.538	0.933
Cdk8	0.0525037	0.900913	NA	NA
CG3857	-0.0448954	0.900913	NA	NA
CG1677	0.0529773	0.900913	NA	NA
AP-1gamma	0.0796587	0.900913	0.114	0.955
Atf6	-0.0756353	0.900913	NA	NA
mRpS28	-0.0677956	0.900913	NA	NA
CG2921	-0.0767129	0.900913	NA	NA
MEP-1	0.0866842	0.900913	NA	NA
pad	-0.0338529	0.900913	NA	NA
EMC6	-0.0702463	0.900913	-0.167	0.951
CG5112	-0.0859349	0.900913	-1.03	0.839
snu	-0.0263175	0.900913	NA	NA
CG11382	-0.0336466	0.900913	NA	NA
Peritrophin-15b	-0.0295454	0.900913	NA	NA
CG34180	-0.0259442	0.900913	NA	NA
Tango9	0.0728591	0.900913	NA	NA
Opa1	0.0888041	0.900913	-2.18	0.341
Sik3	-0.0575192	0.900913	NA	NA
CG44838	-0.0676594	0.900913	NA	NA
Had1	-0.0767498	0.900913	NA	NA
ninaE	0.00828043	0.901291	NA	NA
Taf12	-0.0839606	0.901291	NA	NA
ATPsynD	-0.0823463	0.901291	NA	NA
mRpL18	-0.071128	0.901291	-0.718	0.913
CG1572	0.0390309	0.901291	NA	NA
CG16995	0.0605541	0.901291	NA	NA
mRpS10	-0.069104	0.901291	NA	NA
AP-2sigma	-0.07969	0.901291	NA	NA
CG31673	0.0899687	0.901291	0.608	0.903
dbr	-0.052248	0.901291	NA	NA
Rpp14a	-0.0717599	0.901291	NA	NA
rgn	-0.0440207	0.901291	NA	NA
caz	-0.0621198	0.901291	NA	NA
RpLP0	-0.0777475	0.901467	-1.97	0.851
fz	-0.0799042	0.901467	NA	NA
sr	-0.00934542	0.901467	NA	NA
orb	-0.0556766	0.901467	NA	NA
CG12179	-0.0655411	0.901467	NA	NA
Tsc1	0.0750188	0.901467	NA	NA
2023-09-05	0.0729869	0.901467	NA	NA
Tob	-0.0528391	0.901467	NA	NA
sds22	0.0808641	0.901467	-0.974	0.778
CG3556	-0.0105359	0.901467	NA	NA
ND-18	-0.0788262	0.901467	1.22	0.827
CG17221	-0.0697786	0.901467	NA	NA
Pif1	-0.0583021	0.901467	NA	NA
CG15141	0.0731803	0.901467	NA	NA
CG5674	-0.0520736	0.901467	NA	NA
mRpL42	-0.0675173	0.901467	NA	NA
Start1	-0.0748678	0.901467	NA	NA
CG1139	-0.0553451	0.901467	NA	NA
mge	0.084616	0.901467	0.616	0.897
Chd64	-0.0639088	0.901467	NA	NA
CG17839	-0.0207474	0.901467	NA	NA
Zip89B	-0.0364225	0.901467	NA	NA
CG33494	0.0310399	0.901467	NA	NA
Tpst	-0.0363484	0.901467	NA	NA
capt	0.0778616	0.901467	0.287	0.949
eEF2	0.0836582	0.901673	-1.14	0.85
nero	-0.0844119	0.901673	NA	NA
Tollo	-0.0245709	0.90246	NA	NA
ttk	-0.0701372	0.903022	NA	NA
CG10674	-0.0665191	0.903376	NA	NA
fabp	-0.0691073	0.903376	NA	NA
CG33307	0.0285488	0.903376	NA	NA
angel	-0.0841244	0.903551	NA	NA
Tim9a	-0.0631852	0.904246	NA	NA
cos	-0.0623821	0.904427	NA	NA
mts	0.0637767	0.904427	NA	NA
Zw10	0.084041	0.904427	0.42	0.931
Akt1	0.0455058	0.904427	-0.814	0.865
dmGlut	0.0645314	0.904427	NA	NA
bol	-0.0205231	0.904427	NA	NA
Tapdelta	-0.0729804	0.904427	-0.953	0.905
l(2)k05819	0.0877786	0.904427	NA	NA
CG2685	-0.0687143	0.904427	NA	NA
Pten	-0.0577709	0.904427	NA	NA
Grip84	0.064598	0.904427	0.186	0.954
CG2061	0.0804928	0.904427	NA	NA
Kank	0.0429553	0.904427	NA	NA
Rpn6	0.0881947	0.904427	-0.756	0.866
Mkrn1	-0.0758817	0.904427	NA	NA
CG11444	-0.0871125	0.904427	NA	NA
CG2861	-0.00744358	0.904427	NA	NA
CG3918	0.0848255	0.904427	NA	NA
HP5	-0.0443193	0.904427	NA	NA
DENR	-0.0787894	0.904427	NA	NA
CG6762	-0.0819552	0.904427	NA	NA
CG14535	-0.0126706	0.904427	NA	NA
EMC5	0.0676726	0.904427	NA	NA
Nup50	-0.0824042	0.904427	0.0695	0.957
CG8192	-0.0108981	0.904427	NA	NA
Dg	-0.0645124	0.904427	NA	NA
CG13510	0.0267922	0.904427	NA	NA
cN-IIIB	-0.0833483	0.904427	NA	NA
CG8005	-0.0775368	0.904427	NA	NA
CG8066	0.0618869	0.904427	NA	NA
CG8620	-0.0603484	0.904427	NA	NA
FucTC	0.0366472	0.904427	NA	NA
CG31262	0.0723011	0.904427	NA	NA
Mical	0.0828106	0.904427	NA	NA
pps	0.0521455	0.904427	NA	NA
CG34316	-0.0163361	0.904427	NA	NA
Orct2	-0.0160908	0.904427	NA	NA
Plp	0.0464717	0.904427	0.274	0.945
CG42329	-0.0159995	0.904427	NA	NA
out	0.0688911	0.904427	-0.417	0.93
Sfp78E	-0.0222729	0.904427	NA	NA
Ptr	-0.0170743	0.904427	NA	NA
Gpdh3	-0.0572054	0.904427	NA	NA
CG44303	0.0316285	0.904427	NA	NA
CG44666	-0.00329542	0.904427	NA	NA
Arpc4	-0.0703246	0.904427	NA	NA
Mcm3	0.0642887	0.904427	0.17	0.951
slf	-0.0228379	0.904427	NA	NA
Vha100-5	0.0603726	0.904507	NA	NA
sqa	0.0496141	0.904507	NA	NA
CG43107	-0.0673104	0.905694	NA	NA
Sgf11	-0.0720331	0.906844	NA	NA
Uro	0.0568653	0.907082	NA	NA
Hs2st	-0.0614997	0.90907	NA	NA
CG10068	-0.0613436	0.90907	NA	NA
Coq9	-0.0770906	0.90907	NA	NA
Poxm	-0.0164831	0.909189	NA	NA
Mct1	0.0452104	0.909189	NA	NA
CG3008	-0.0762438	0.909189	NA	NA
Ilp8	0.0572572	0.909189	NA	NA
CG3939	-0.0844883	0.909189	NA	NA
CG3655	-0.064742	0.909189	NA	NA
CG32069	-0.0499134	0.909189	NA	NA
Dpit47	-0.0583533	0.909189	NA	NA
Asx	-0.053902	0.909268	NA	NA
Grip71	0.0476231	0.909561	NA	NA
Src64B	-0.0791972	0.909561	NA	NA
Pisd	0.0836019	0.909712	NA	NA
CG9992	-0.0366174	0.909712	NA	NA
Psf2	0.0598889	0.909712	-2.11	0.323
Su(var)2-10	-0.0778804	0.909809	-0.479	0.936
Rala	-0.0677746	0.909809	NA	NA
unc-13	-0.0722246	0.909809	NA	NA
heix	0.0452264	0.909809	NA	NA
RhoGAP16F	0.0505774	0.909809	NA	NA
CG10904	-0.062723	0.909809	NA	NA
defl	0.0674128	0.909809	NA	NA
Gbs-76A	0.0429859	0.909809	NA	NA
CG9630	0.0754298	0.909809	NA	NA
mRpL9	-0.0777081	0.909809	NA	NA
CIA30	-0.0788371	0.909809	NA	NA
Capa	0.0217318	0.909809	NA	NA
Gr32a	-0.0197807	0.909809	NA	NA
trc	0.0602128	0.910292	NA	NA
Ilp7	-0.0251379	0.910489	NA	NA
NimB2	0.0632713	0.912374	NA	NA
CG17658	-0.0475732	0.912374	NA	NA
foxo	-0.0608832	0.912374	NA	NA
CG30008	0.0562551	0.912747	NA	NA
MetRS	0.0920725	0.913503	1.16	0.774
Prosbeta7	-0.0806832	0.914074	NA	NA
Irbp	0.0730999	0.914301	NA	NA
Noa36	-0.074615	0.914301	NA	NA
ssh	0.056913	0.914301	NA	NA
DOR	-0.0460934	0.914301	NA	NA
eRF1	-0.0906113	0.914301	-1.66	0.878
ALiX	0.0797986	0.914301	0.388	0.932
l(2)gl	-0.0722777	0.914412	NA	NA
Mkk4	-0.0826691	0.914412	0.409	0.931
CG1703	-0.0845153	0.914412	0.0309	0.959
Ugt37A3	-0.0128862	0.914412	NA	NA
CG32486	0.0450473	0.914412	NA	NA
CCT8	0.10579	0.914412	-1.57	0.609
CG2794	-0.0692173	0.914976	NA	NA
CG31324	-0.0364171	0.915235	NA	NA
CG9911	0.0720315	0.915454	-1.17	0.9
CG7044	0.072646	0.916281	NA	NA
CG3631	-0.0627106	0.91664	NA	NA
GluRIIC	-0.0141589	0.91664	NA	NA
pxb	-0.00918328	0.91664	NA	NA
sub	0.0570443	0.917339	-1.04	0.779
spi	0.076113	0.917339	NA	NA
NT5E-2	-0.0505727	0.917339	NA	NA
CG1124	0.0275391	0.91751	NA	NA
park	-0.0630752	0.91751	NA	NA
aPKC	0.0907287	0.91751	-1.42	0.858
DCTN1-p150	0.0812894	0.918034	-0.0329	0.959
Hmr	0.0435248	0.918622	NA	NA
l(1)10Bb	-0.0655619	0.918622	NA	NA
l(2)05714	-0.0600264	0.918622	NA	NA
Marf	0.0809592	0.918622	NA	NA
CG5321	0.0596576	0.918622	NA	NA
CG14036	-0.0476739	0.918622	NA	NA
Boot	0.0702857	0.918622	NA	NA
CG4627	-0.0607309	0.918622	NA	NA
CG15715	-0.0631682	0.918622	NA	NA
Srp14	-0.071026	0.918622	NA	NA
jus	-0.0109188	0.918622	NA	NA
CG9682	-0.0212547	0.918622	NA	NA
CG17508	-0.0721916	0.918622	NA	NA
DIP-alpha	-0.0233036	0.918622	NA	NA
plx	-0.0543663	0.918622	NA	NA
Prosalpha3	-0.0848687	0.918622	NA	NA
Pdk	-0.0693797	0.919271	NA	NA
GILT1	0.0574287	0.921963	0.446	0.949
gb	-0.0653024	0.921963	NA	NA
CG2145	0.0319745	0.922488	NA	NA
ItgaPS5	-0.0128906	0.922488	NA	NA
fu	-0.0379814	0.922945	NA	NA
Galphaq	-0.0663342	0.922945	NA	NA
edl	-0.0374993	0.922945	NA	NA
tna	-0.0396282	0.922945	NA	NA
CG5144	0.0358006	0.922945	NA	NA
CG14142	-0.0140549	0.922945	NA	NA
CG18622	-0.044692	0.922945	NA	NA
Syt14	-0.00887501	0.922945	NA	NA
Ero1L	-0.0713825	0.922945	NA	NA
RASSF8	-0.0589886	0.922945	NA	NA
Duox	0.0562185	0.922945	NA	NA
Scp2	-0.0485979	0.926533	NA	NA
Cpsf5	-0.066141	0.926533	NA	NA
CG4069	-0.0787762	0.926533	NA	NA
CG6841	0.0683746	0.926533	0.9	0.87
CG5359	-0.0661936	0.927846	NA	NA
asp	0.0603995	0.928002	-0.408	0.935
ChAT	-0.0110193	0.928002	NA	NA
dib	-0.0280009	0.928002	NA	NA
sog	-0.0133636	0.928002	NA	NA
ct	-0.0123297	0.928002	NA	NA
LysX	0.0324842	0.928002	NA	NA
Dbp73D	0.06238	0.928002	NA	NA
CycC	0.0573996	0.928002	NA	NA
Su(H)	-0.0314345	0.928002	NA	NA
Orc3	-0.0735416	0.928002	1.32	0.832
Rab10	-0.0733164	0.928002	NA	NA
NaPi-T	-0.0401793	0.928002	NA	NA
ATPsynO	-0.0670754	0.928002	0.786	0.882
colt	-0.072373	0.928002	NA	NA
Lip2	-0.0207685	0.928002	NA	NA
IntS8	0.0637737	0.928002	NA	NA
CG8108	-0.0679552	0.928002	NA	NA
Dp1	0.0516609	0.928002	-0.37	0.933
GAA1	0.0628059	0.928002	-1.18	0.693
MCTS1	-0.0736354	0.928002	-0.399	0.932
Tomosyn	0.0620688	0.928002	NA	NA
Traf-like	0.0285259	0.928002	NA	NA
CG8188	0.0475458	0.928002	NA	NA
mRpL10	-0.0554163	0.928002	NA	NA
CG17652	0.0585641	0.928002	NA	NA
tho2	0.0766268	0.928002	-1.72	0.734
Bacc	0.0727867	0.928002	NA	NA
EMC3	-0.0665283	0.928002	NA	NA
Dpy-30L1	0.0576681	0.928002	NA	NA
AANATL3	0.0461952	0.928002	NA	NA
CG9259	-0.0442569	0.928002	NA	NA
Alp6	-0.0447069	0.928002	NA	NA
CG18343	0.0761177	0.928002	NA	NA
Rpn13	-0.0838523	0.928002	0.0161	0.959
Mctp	0.0381052	0.928002	NA	NA
Trh	-0.0115348	0.928002	NA	NA
velo	0.0802171	0.928002	NA	NA
CG14125	-0.0386639	0.928002	NA	NA
mRpL20	-0.0665545	0.928002	NA	NA
Rcd2	-0.0292805	0.928002	NA	NA
ELOVL	-0.0355097	0.928002	NA	NA
CG16790	-0.0452326	0.928002	NA	NA
CG14695	-0.0394512	0.928002	NA	NA
CG6808	-0.0477765	0.928002	NA	NA
Ice2	-0.0603939	0.928002	NA	NA
CG13315	0.0528046	0.928002	NA	NA
CG17777	-0.0138048	0.928002	NA	NA
mRpL36	-0.0706111	0.928002	NA	NA
dany	-0.0197936	0.928002	NA	NA
CG30423	-0.061753	0.928002	NA	NA
CG32719	-0.0136898	0.928002	NA	NA
CG33337	-0.0242153	0.928002	NA	NA
Sdic2	0.011845	0.928002	NA	NA
CG34207	-0.0248141	0.928002	NA	NA
Rab26	-0.0113328	0.928002	NA	NA
apolpp	0.0263969	0.928002	-0.817	0.898
bond	-0.0291244	0.928002	NA	NA
clos	0.0604014	0.928002	NA	NA
SdhA	0.0862844	0.928002	-0.952	0.831
pre-mod(mdg4)-X	0.0103626	0.928002	NA	NA
Mdh1	-0.0799598	0.928002	-0.894	0.937
CG43693	-0.0593992	0.928002	NA	NA
jv	-0.0224553	0.928002	NA	NA
coro	0.0805484	0.928002	-0.6	0.923
Vamp7	-0.0786973	0.928002	NA	NA
128up	-0.0756348	0.92913	1.09	0.901
Itgbn	-0.0237023	0.92913	NA	NA
CG11883	0.0647325	0.92913	-1.11	0.819
Achl	-0.00934304	0.92913	NA	NA
nsr	-0.0150356	0.92913	NA	NA
Uxs	-0.0705787	0.92913	NA	NA
CG31267	-0.018297	0.92913	NA	NA
prom	-0.0134331	0.92913	NA	NA
E23	-0.0578572	0.930366	NA	NA
KrT95D	0.0823674	0.930366	NA	NA
Crk	-0.0715953	0.930366	NA	NA
ThrRS	0.0791302	0.930366	-0.321	0.943
CG12728	-0.0501998	0.930366	NA	NA
mthl1	-0.042404	0.930366	NA	NA
CG6870	0.0176415	0.930366	NA	NA
CG14964	-0.0229207	0.930366	NA	NA
Ccm3	-0.0752665	0.930366	NA	NA
CG6125	0.0406608	0.930366	NA	NA
CG6195	-0.0701861	0.930366	0.864	0.886
Ude	0.0241963	0.930366	NA	NA
BomS3	0.0488225	0.930366	NA	NA
CG32695	0.0627864	0.930366	NA	NA
CG34120	-0.0307771	0.930366	NA	NA
trv	-0.00990309	0.930366	NA	NA
Spt6	0.0818559	0.933004	NA	NA
Mvb12	0.0473409	0.933004	NA	NA
CG9662	0.0594051	0.933004	0.437	0.929
CG31436	0.0353889	0.933004	NA	NA
mRpL3	-0.0579523	0.933755	1.38	0.9
CG7601	0.0673991	0.934418	NA	NA
Prx5	-0.0664456	0.935071	NA	NA
CG42833	0.0346589	0.935071	NA	NA
scat	0.0818827	0.935379	NA	NA
na	-0.0109585	0.935737	NA	NA
nec	0.0466016	0.935737	NA	NA
RabX1	0.0426116	0.935737	NA	NA
stet	-0.0535355	0.935737	NA	NA
Uba1	0.0818454	0.935737	-0.233	0.946
Uba1_1	0.0818454	0.935737	-0.415	0.929
drm	-0.0121543	0.935737	NA	NA
CG11409	-0.0249234	0.935737	NA	NA
Fie	0.0206409	0.935737	NA	NA
blot	0.0658225	0.935737	NA	NA
Nek2	0.0593966	0.935737	NA	NA
CG4404	0.0774783	0.935737	NA	NA
Shawn	-0.0717684	0.935737	NA	NA
et	0.0263884	0.935737	NA	NA
Rim2	0.0551916	0.935737	NA	NA
CG6565	0.071362	0.935737	NA	NA
CG13085	0.0362655	0.935737	NA	NA
SCAP	0.0669087	0.935737	NA	NA
CG12824	-0.0556354	0.935737	NA	NA
CG4734	-0.0427081	0.935737	NA	NA
jef	-0.0118802	0.935737	NA	NA
mrj	-0.0562285	0.935737	1.61	0.327
Srp9	-0.0620352	0.935737	NA	NA
CG17028	0.0461631	0.935737	NA	NA
CG6512	0.080868	0.935737	0.269	0.95
CG9389	-0.0146741	0.935737	NA	NA
RpL27	0.0542213	0.935737	-1.92	0.798
Gp93	0.0696694	0.935737	-0.702	0.913
CG31469	0.0357862	0.935737	NA	NA
CG32107	0.0237353	0.935737	NA	NA
Kaz1-ORFB	0.0383803	0.935737	NA	NA
iav	-0.014288	0.935737	NA	NA
CG42337	-0.0221265	0.935737	NA	NA
SNRPG	-0.0664082	0.935737	NA	NA
squ	0.0703715	0.935737	NA	NA
CG15083	0.0604183	0.935796	NA	NA
CG15865	-0.0169903	0.936678	NA	NA
CG31265	-0.0231068	0.936678	NA	NA
exd	-0.0739946	0.937686	NA	NA
Adk1	0.0601587	0.937686	NA	NA
CG3156	-0.0623727	0.937686	NA	NA
Rgl	-0.0308704	0.937686	NA	NA
LeuRS-m	0.0682897	0.937686	-0.222	0.953
CG7916	-0.0536411	0.937686	NA	NA
CG13113	-0.0270325	0.937686	NA	NA
Prosbeta4	-0.0682207	0.937686	NA	NA
fon	0.0524613	0.937686	0.0753	0.956
Pomp	-0.0683979	0.937686	NA	NA
dila	-0.0102399	0.937686	NA	NA
CG13203	-0.0151729	0.937686	NA	NA
CG10910	0.036815	0.937686	NA	NA
CG18190	0.0493313	0.937686	-0.555	0.906
CG8908	0.0307066	0.937686	NA	NA
CG13531	0.0640761	0.937686	NA	NA
CG11353	-0.0142921	0.937686	NA	NA
CG6409	0.0529425	0.937686	NA	NA
CG5276	0.0700423	0.937686	NA	NA
Myo95E	-0.0639897	0.937686	NA	NA
PIG-P	-0.0629589	0.937686	NA	NA
CG31729	0.0408588	0.937686	NA	NA
CG33514	-0.044237	0.937686	NA	NA
Incenp	-0.0639227	0.937686	NA	NA
[truncated: 11,370 more rows]
