# Supplementary material for: Multi-modal comparison of molecular programs driving nurse cell death and clearance in Drosophila melanogaster oogenesis
Source: PLoS Genet. 2025 Jan 3;21(1):e1011220. doi: 10.1371/journal.pgen.1011220 (PMC11734916; doi:10.1371/journal.pgen.1011220)
Supplement: S4 Table — Log fold change and FDR adjusted p-values obtained from DESeq2 are summarized for each gene in both SFC vs fed AFC comparison and starved AFC vs. fed AFC comparison. Genes are categorized as congruently up or down-regulated or as uniquely regulated in phagoptosis or starvation based on the fold change and FDR adjusted p-values across both comparisons. (XLSM) [file pgen.1011220.s007.xlsm]

## Sheet: starvation_vs_phagoptosis_categ
Consolidated summary of candidates differentially expressed in the translatome in both phagoptosis (Fed SFCs/Fed AFCs) and starvation-death (starved AFCs/Fed AFCs)
gene	log2FoldChange.phagoptosis	padj.phagoptosis	log2FoldChange.starvation	padj.starvation	entrez ID	category
a	0.0716037	0.847833	-0.189541	0.550173	43852	Adj p >= 0.05 in both
abd-A	0.113346	0.622543	0.000896232	0.99727	42037	Adj p >= 0.05 in both
Abl	0.757592	0.102843	0.0301993	0.982857	45821	Adj p >= 0.05 in both
abo	0.305519	0.409548	0.0212055	0.99727	44793	Adj p >= 0.05 in both
Ace	-0.170245	0.407128	-0.0179661	0.826085	41625	Adj p >= 0.05 in both
Acph-1	-0.0818147	0.815301	-0.00575211	0.99727	48445	Adj p >= 0.05 in both
Act5C	-0.741219	0.00147002	0.0676256	0.968629	31521	down in SFCs only
Act42A	-0.884992	0.00680563	-0.0283514	0.99727	35526	down in SFCs only
Act57B	0.636102	0.105781	0.00570364	0.99727	37368	Adj p >= 0.05 in both
Act79B	2.56817	5.04959e-08	-0.0239426	0.99727	40444	up in SFCs only
Act87E	0.147513	0.693664	-0.0400414	0.89354	48632	Adj p >= 0.05 in both
Act88F	1.28301	0.00834443	1.21217	0.0450546	41885	congruently up
Pfas	0.343718	0.265832	0.11258	0.776085	33847	Adj p >= 0.05 in both
Gart	-0.0351711	0.947194	-0.0196009	0.99727	33986	Adj p >= 0.05 in both
Adh	1.01649	0.00185018	-0.00442235	0.99727	3771877	up in SFCs only
Adhr	0.191615	0.605125	-0.0552677	0.798944	3772432	Adj p >= 0.05 in both
adp	-0.161044	0.634677	0.0102046	0.99727	37073	Adj p >= 0.05 in both
Mps1	0.163024	0.659505	0.0289788	0.97446	42126	Adj p >= 0.05 in both
Ald1	0.320881	0.323917	0.0168053	0.99727	43183	Adj p >= 0.05 in both
amd	-1.48604	0.00312712	-1.78333	0.00170649	35188	congruently down
amx	-0.00412702	0.991225	0.00193918	0.99727	43869	Adj p >= 0.05 in both
Amy-d	-0.237979	0.506539	-0.00927345	0.99727	36932	Adj p >= 0.05 in both
Amy-p	0.12303	0.729904	-0.0268826	0.99727	47764	Adj p >= 0.05 in both
AnxB9	0.108317	0.766515	0.0494438	0.977035	42492	Adj p >= 0.05 in both
AnxB10	-0.299511	0.32647	-0.0424103	0.99727	33019	Adj p >= 0.05 in both
aop	0.334696	0.36476	0.00400252	0.99727	33392	Adj p >= 0.05 in both
RpLP0	-0.813296	0.00438167	-0.0777475	0.901467	40451	down in SFCs only
Appl	-0.551121	0.0897524	-0.0145323	0.982857	31002	Adj p >= 0.05 in both
Aprt	-0.261242	0.342424	-0.0987252	0.858647	48224	Adj p >= 0.05 in both
bru1	0.123319	0.753848	-0.0680131	0.788262	34648	Adj p >= 0.05 in both
Arl1	-0.357584	0.201384	-0.0414336	0.99727	39745	Adj p >= 0.05 in both
Argk	-0.265938	0.326009	-0.100141	0.866381	39041	Adj p >= 0.05 in both
arm	0.0442108	0.900593	0.0712653	0.965011	31151	Adj p >= 0.05 in both
arr	0.0545815	0.882605	-0.0125058	0.99727	44279	Adj p >= 0.05 in both
Arr1	0.0420275	0.711626	0.00553886	0.96129	35078	Adj p >= 0.05 in both
Arr2	0.0261143	0.84316	0.00507459	0.97588	38993	Adj p >= 0.05 in both
ash2	-0.227967	0.482799	0.0268858	0.99727	42936	Adj p >= 0.05 in both
asp	1.02285	0.00295924	0.0603995	0.928002	42946	up in SFCs only
aub	0.00806457	0.989613	0.00267863	0.99953	34524	Adj p >= 0.05 in both
aurA	0.336342	0.255937	0.335988	0.392171	41446	Adj p >= 0.05 in both
awd	-0.488571	0.121983	-0.0311003	0.99727	43739	Adj p >= 0.05 in both
Axs	0.183699	0.580084	0.130776	0.688489	32645	Adj p >= 0.05 in both
b	0.296296	0.426353	0.0160458	0.99727	34791	Adj p >= 0.05 in both
bam	1.67528	0.00483842	0.0252664	0.993649	43038	up in SFCs only
baz	0.526718	0.117332	0.0102913	0.99727	32703	Adj p >= 0.05 in both
bcd	1.63999	1.61386e-05	-0.0437937	0.97446	40830	up in SFCs only
ben	0.146207	0.627394	0.00562751	0.99727	32358	Adj p >= 0.05 in both
bib	-0.0884249	0.673949	-0.0186847	0.749627	34330	Adj p >= 0.05 in both
bic	-0.297991	0.344868	0.00897616	0.99727	45827	Adj p >= 0.05 in both
BicC	0.0373349	0.782238	0.00553523	0.988768	34946	Adj p >= 0.05 in both
BicD	0.164767	0.633133	-0.00661114	0.99727	35051	Adj p >= 0.05 in both
brm	0.470408	0.176999	0.0302819	0.99727	39744	Adj p >= 0.05 in both
brn	-0.0326532	0.937223	0.00355919	0.99727	31358	Adj p >= 0.05 in both
Bsg25D	0.491243	0.188447	-0.0228254	0.99727	33757	Adj p >= 0.05 in both
bsk	-0.11336	0.762161	0.0267705	0.99727	44801	Adj p >= 0.05 in both
bur	0.00973431	0.984516	-0.0648098	0.886862	45830	Adj p >= 0.05 in both
bw	-0.713371	0.0895133	-1.30879	0.0113005	37724	down in starved AFCs only
by	0.309989	0.386618	0.000208971	0.997907	41144	Adj p >= 0.05 in both
c(3)G	-0.00330154	0.992195	-0.000681343	0.997907	47765	Adj p >= 0.05 in both
ca	0.476905	0.146357	0.443568	0.299338	43518	Adj p >= 0.05 in both
cact	0.30229	0.319908	0.00403901	0.99727	34969	Adj p >= 0.05 in both
cad	0.71594	0.0826759	0.0190467	0.99727	35341	Adj p >= 0.05 in both
Cam	0.114447	0.764434	0.030975	0.99727	36329	Adj p >= 0.05 in both
capu	-0.328696	0.284142	0.0109396	0.99727	33611	Adj p >= 0.05 in both
car	0.0338509	0.938528	0.0358838	0.99727	32947	Adj p >= 0.05 in both
CkIIbeta	0.276875	0.451252	0.0326235	0.972013	32132	Adj p >= 0.05 in both
Cat	0.174299	0.634479	-0.0251251	0.99727	40048	Adj p >= 0.05 in both
Pka-C1	0.170545	0.648559	0.0254555	0.99727	34284	Adj p >= 0.05 in both
Pka-C2	-0.108165	0.718952	-0.0248265	0.878588	43644	Adj p >= 0.05 in both
CecA1	0.155731	0.596183	0.00134664	0.99727	43596	Adj p >= 0.05 in both
CecA1	0.155731	0.596183	-0.00511493	0.99727	43596	Adj p >= 0.05 in both
CecA1	-0.0323358	0.915867	0.00134664	0.99727	43596	Adj p >= 0.05 in both
CecA1	-0.0323358	0.915867	-0.00511493	0.99727	43596	Adj p >= 0.05 in both
CecC	0.238206	0.238242	0.0122755	0.982081	43599	Adj p >= 0.05 in both
Cp190	0.679791	0.114623	0.00395606	0.99727	41848	Adj p >= 0.05 in both
Cf2	0.669953	0.100041	-0.0214787	0.99727	33692	Adj p >= 0.05 in both
salr	-0.137009	0.42585	-0.00638324	0.99727	34568	Adj p >= 0.05 in both
cg	0.181951	0.53672	0.0881465	0.878588	36571	Adj p >= 0.05 in both
Col4a1	0.0776483	0.852886	0.0056666	0.99727	33727	Adj p >= 0.05 in both
ChAT	-0.161264	0.241292	-0.0110193	0.928002	42249	Adj p >= 0.05 in both
chif	0.474409	0.243816	0.0138347	0.99727	34974	Adj p >= 0.05 in both
chic	-0.0284429	0.953897	0.02843	0.99727	33834	Adj p >= 0.05 in both
cin	0.0473405	0.905313	0.015283	0.99727	30973	Adj p >= 0.05 in both
ck	0.082201	0.796881	-0.00624562	0.99727	34882	Adj p >= 0.05 in both
cl	-0.608302	0.0383403	-0.0752924	0.968629	43938	down in SFCs only
Chc	0.0908901	0.772832	0.0664844	0.968629	32537	Adj p >= 0.05 in both
eya	0.0444474	0.910946	-0.0150447	0.99727	33916	Adj p >= 0.05 in both
clt	-0.298924	0.323079	-0.0031896	0.99727	117300	Adj p >= 0.05 in both
cm	-0.253331	0.40436	0.0206721	0.99727	31647	Adj p >= 0.05 in both
cni	-0.00499648	0.994568	0.00759461	0.99727	34967	Adj p >= 0.05 in both
comt	0.304967	0.407128	0.00711333	0.99727	47091	Adj p >= 0.05 in both
cort	0.0534392	0.878984	0.0181226	0.99727	33937	Adj p >= 0.05 in both
cos	0.350862	0.316434	-0.0623821	0.904427	35653	Adj p >= 0.05 in both
Cp15	-2.90174	5.77487e-12	-2.76649	2.26846e-10	38999	congruently down
Cp16	-2.34123	2.89188e-09	-2.24299	4.7133e-08	39001	congruently down
Cp18	-1.5266	9.12684e-05	-2.49962	9.18832e-11	38998	congruently down
Cp19	-1.74319	4.84977e-07	-2.14245	1.06164e-09	39000	congruently down
Cp36	-1.53652	1.07551e-06	-1.85052	7.59303e-09	31787	congruently down
Cp38	-0.959267	0.00441852	-1.70363	4.00604e-07	31788	congruently down
crc	-0.536976	0.0266615	-0.00614291	0.99727	47767	down in SFCs only
crm	-0.0597412	0.894083	0.0333155	0.987031	31268	Adj p >= 0.05 in both
crn	-0.570336	0.0342131	0.0319356	0.99727	31208	down in SFCs only
csw	0.603196	0.163595	0.00065249	0.99875	45278	Adj p >= 0.05 in both
cta	-0.21289	0.511131	-0.313901	0.411976	3355131	Adj p >= 0.05 in both
cv	0.283218	0.376061	0.125031	0.72145	44510	Adj p >= 0.05 in both
cv-2	0.0729797	0.841987	-0.00200522	0.99727	45280	Adj p >= 0.05 in both
CycA	0.192253	0.57714	-0.048629	0.97446	39340	Adj p >= 0.05 in both
CycB	0.200655	0.525526	-0.0383303	0.99727	37618	Adj p >= 0.05 in both
Cyt-b5-r	0.540928	0.15217	0.0154789	0.99727	35008	Adj p >= 0.05 in both
D	0.0685952	0.793283	-0.0182348	0.865365	39570	Adj p >= 0.05 in both
D1	0.499234	0.12093	-0.0067216	0.99727	41095	Adj p >= 0.05 in both
Dab	0.345222	0.363039	-0.0235181	0.99727	39866	Adj p >= 0.05 in both
Sap-r	0.218542	0.365334	0.246155	0.489504	43662	Adj p >= 0.05 in both
Ddc	0.541363	0.197968	-0.0125985	0.99727	35190	Adj p >= 0.05 in both
SmF	-1.02026	0.00400822	-0.0605471	0.878588	36314	down in SFCs only
2023-12-01	-0.526638	0.0895133	-1.16278	0.000281112	31691	down in starved AFCs only
Pkg21D	0.772636	0.0918789	0.019581	0.99727	33253	Adj p >= 0.05 in both
Dhod	-0.704174	0.0100783	-0.0373303	0.99727	41022	down in SFCs only
Hr3	-0.315386	0.342887	-0.0170756	0.99727	36073	Adj p >= 0.05 in both
dib	-0.311089	0.362331	-0.0280009	0.928002	45282	Adj p >= 0.05 in both
ect	0.171073	0.425737	-0.00154849	0.99727	44135	Adj p >= 0.05 in both
Dip-B	-1.29314	1.49058e-07	-0.0256172	0.99727	48450	down in SFCs only
Dip-C	-0.355342	0.229215	-0.0524696	0.975446	47769	Adj p >= 0.05 in both
disco	0.104361	0.616659	-0.00607558	0.99727	32579	Adj p >= 0.05 in both
Dl	0.288314	0.436049	-0.030445	0.990172	42313	Adj p >= 0.05 in both
Lar	0.114547	0.762161	-0.00867416	0.99727	35259	Adj p >= 0.05 in both
Cyp6a2	0.238737	0.454181	-0.0034392	0.99727	35587	Adj p >= 0.05 in both
DNaseII	0.117777	0.748012	-0.0535332	0.56321	48228	Adj p >= 0.05 in both
dnc	0.506914	0.216153	-0.00678283	0.99727	31309	Adj p >= 0.05 in both
dor	-0.668764	0.0616897	0.00144451	0.997907	31118	Adj p >= 0.05 in both
Pka-C3	0.0440635	0.920262	-0.0537702	0.821812	39733	Adj p >= 0.05 in both
dpp	0.571452	0.114696	0.0131073	0.99727	33432	Adj p >= 0.05 in both
Dr	0.108795	0.608692	-0.00340196	0.99727	45285	Adj p >= 0.05 in both
dsh	0.13856	0.69934	0.0297768	0.99727	32078	Adj p >= 0.05 in both
dsx	0.327917	0.385485	0.00448348	0.99727	40940	Adj p >= 0.05 in both
dwg	-1.37394	4.42794e-07	-0.026435	0.99727	31265	down in SFCs only
dx	0.34638	0.344868	-0.016361	0.99727	31589	Adj p >= 0.05 in both
ea	-0.35689	0.306518	-0.0179537	0.99727	41858	Adj p >= 0.05 in both
eas	0.320204	0.322221	0.022461	0.99727	32585	Adj p >= 0.05 in both
E(bx)	0.341705	0.305712	-0.123761	0.670268	44811	Adj p >= 0.05 in both
ec	-0.166863	0.4781	-0.0271288	0.54272	31339	Adj p >= 0.05 in both
ecd	-0.465832	0.150078	0.0373043	0.99727	38291	Adj p >= 0.05 in both
EcR	0.117313	0.766493	-0.0368366	0.97446	35540	Adj p >= 0.05 in both
ed	0.199588	0.564047	-0.0253353	0.99727	33619	Adj p >= 0.05 in both
eEF1alpha2	0.560159	0.188462	0.00249881	0.99727	43736	Adj p >= 0.05 in both
eEF2	-0.151752	0.612199	0.0836582	0.901673	35422	Adj p >= 0.05 in both
egl	0.113531	0.768079	-0.0119985	0.99727	37757	Adj p >= 0.05 in both
MsrA	0.00441364	0.989613	-0.0441659	0.99727	39675	Adj p >= 0.05 in both
Eip55E	0.253019	0.368608	0.0895684	0.893368	37143	Adj p >= 0.05 in both
Eip74EF	0.356071	0.334692	-0.0173429	0.99727	39962	Adj p >= 0.05 in both
Eip75B	0.0121474	0.97857	-0.00378463	0.99727	39999	Adj p >= 0.05 in both
emc	0.10399	0.795505	-0.0322755	0.97446	38091	Adj p >= 0.05 in both
ena	0.343661	0.35851	-0.022444	0.99727	37201	Adj p >= 0.05 in both
Eno	-0.336037	0.213569	0.00302049	0.99727	33351	Adj p >= 0.05 in both
E(Pc)	0.809913	0.0527286	0.0115519	0.99727	36238	Adj p >= 0.05 in both
esc	0.0105538	0.984576	-0.0113322	0.99727	34595	Adj p >= 0.05 in both
Est-6	0.118887	0.62053	-0.00919114	0.99727	39392	Adj p >= 0.05 in both
exd	0.260916	0.357081	-0.0739946	0.937686	32567	Adj p >= 0.05 in both
exu	-0.183038	0.552609	0.014706	0.99727	37345	Adj p >= 0.05 in both
e(y)1	-0.331847	0.301138	-0.026731	0.99727	32762	Adj p >= 0.05 in both
e(y)2	-0.385683	0.29269	-0.032168	0.99727	45848	Adj p >= 0.05 in both
eyg	0.0467676	0.842533	-0.0146877	0.850858	39419	Adj p >= 0.05 in both
E(z)	-0.425909	0.173558	-0.0587491	0.97446	39203	Adj p >= 0.05 in both
Fas2	-0.0918593	0.758389	-0.0167731	0.980228	31364	Adj p >= 0.05 in both
Fas3	-0.0741504	0.855	-0.0415118	0.880677	35097	Adj p >= 0.05 in both
Fcp3C	-0.92721	0.0162203	-1.51212	0.000265293	31294	congruently down
fkh	0.26772	0.379763	-0.00871355	0.99727	43383	Adj p >= 0.05 in both
fl(2)d	0.0286118	0.951647	-0.0233671	0.99727	36527	Adj p >= 0.05 in both
Actn	0.928808	0.00979491	0.0584204	0.943044	31166	up in SFCs only
fliI	0.812966	0.0596805	0.0443132	0.949154	33110	Adj p >= 0.05 in both
flw	0.0921953	0.820235	0.0206767	0.99727	44289	Adj p >= 0.05 in both
FMRFa	0.0388692	0.875456	0.0025074	0.99727	36030	Adj p >= 0.05 in both
fog	-0.00266365	0.993208	0.00236481	0.99727	33148	Adj p >= 0.05 in both
for	0.621363	0.0293152	0.0049216	0.99727	44817	up in SFCs only
FER	0.258491	0.46898	-0.0130748	0.99727	41118	Adj p >= 0.05 in both
gd	-0.255296	0.469728	-0.0698077	0.822963	32159	Adj p >= 0.05 in both
fs(1)K10	0.0284347	0.95183	-0.067059	0.87771	47781	Adj p >= 0.05 in both
png	-0.194132	0.561707	-0.00146327	0.998429	31084	Adj p >= 0.05 in both
fs(1)Ya	-1.0344	0.000264361	0.00393899	0.99727	31263	down in SFCs only
fs(1)Yb	-0.566944	0.0542241	-0.0130589	0.987031	31262	Adj p >= 0.05 in both
tj	-0.550087	0.189445	-0.0932197	0.356674	35227	Adj p >= 0.05 in both
dup	0.415983	0.20112	0.033486	0.99727	47121	Adj p >= 0.05 in both
ftz-f1	0.0604787	0.893053	-0.0482414	0.886862	40045	Adj p >= 0.05 in both
fu	-0.114244	0.764571	-0.0379814	0.922945	32855	Adj p >= 0.05 in both
fy	-0.14003	0.690389	-0.0517883	0.969736	34166	Adj p >= 0.05 in both
fz	0.554477	0.052329	-0.0799042	0.901467	45307	Adj p >= 0.05 in both
fzy	0.328838	0.209926	0.026619	0.99727	34968	Adj p >= 0.05 in both
g	0.586314	0.0366083	-0.00410732	0.99727	44819	up in SFCs only
Gal	0.120328	0.749431	-0.0239573	0.993649	33839	Adj p >= 0.05 in both
bnb	0.0627575	0.802015	0.000251486	0.999138	32872	Adj p >= 0.05 in both
Gapdh1	-0.330444	0.141267	-0.0348502	0.99727	35728	Adj p >= 0.05 in both
Gapdh2	-0.0760747	0.845531	0.0352579	0.99727	32545	Adj p >= 0.05 in both
Gdh	0.231776	0.486546	-0.00490727	0.999796	42832	Adj p >= 0.05 in both
gdl	0.253239	0.482799	0.00983361	0.99727	3772583	Adj p >= 0.05 in both
Galphai	0.0653968	0.866711	-0.0374461	0.99727	38765	Adj p >= 0.05 in both
Gbeta13F	0.127446	0.718693	-7.59007e-05	0.999642	32544	Adj p >= 0.05 in both
DCTN1-p150	0.222647	0.444194	0.0812894	0.918034	39536	Adj p >= 0.05 in both
Gld	0.010466	0.974135	-0.0180703	0.620369	40875	Adj p >= 0.05 in both
Glt	0.332725	0.316161	-0.00426521	0.99727	34193	Adj p >= 0.05 in both
gnu	0.111452	0.769339	-0.014564	0.99727	39615	Adj p >= 0.05 in both
Galphao	0.384504	0.318972	-0.0155759	0.99727	36104	Adj p >= 0.05 in both
Galphas	0.107284	0.780078	0.00556014	0.99727	37805	Adj p >= 0.05 in both
Got1	0.332234	0.19718	-0.0323244	0.99727	36782	Adj p >= 0.05 in both
Got2	-0.33247	0.105831	-0.00688957	0.99727	33373	Adj p >= 0.05 in both
Gpdh1	0.598526	0.0290377	0.0406219	0.99727	33824	up in SFCs only
grau	-0.301549	0.324985	-0.0260791	0.99727	45871	Adj p >= 0.05 in both
grk	0.091605	0.82236	-0.0442391	0.950959	34171	Adj p >= 0.05 in both
gro	0.218573	0.543291	0.0654933	0.836791	43162	Adj p >= 0.05 in both
Gs1	0.325245	0.324985	0.0127386	0.99727	33172	Adj p >= 0.05 in both
GstD1	-1.0756	0.00155515	-0.116358	0.685425	41503	down in SFCs only
gt	-0.0723999	0.738487	-0.0074322	0.99727	31227	Adj p >= 0.05 in both
h	0.156253	0.665603	0.0173861	0.99727	38995	Adj p >= 0.05 in both
H	0.459916	0.253928	0.0268371	0.99727	42445	Adj p >= 0.05 in both
hay	-0.22225	0.486439	0.0241947	0.99727	39202	Adj p >= 0.05 in both
hb	1.04926	0.0407218	0.00295703	0.99727	41032	up in SFCs only
her	-0.254462	0.482356	-0.00146644	0.99727	34992	Adj p >= 0.05 in both
Hex-A	0.516512	0.139243	0.0406894	0.99727	45875	Adj p >= 0.05 in both
Hex-C	1.2734	3.80352e-08	0.104006	0.878588	44008	up in SFCs only
hfw	-0.137676	0.656372	0.0356543	0.99727	31120	Adj p >= 0.05 in both
His2Av	0.351364	0.347818	0.0626213	0.82868	43229	Adj p >= 0.05 in both
hook	0.138295	0.61697	-0.0514829	0.99727	35169	Adj p >= 0.05 in both
Hmr	0.217913	0.555205	0.0435248	0.918622	31988	Adj p >= 0.05 in both
Hn	0.906506	0.00781922	0.119024	0.685425	38871	up in SFCs only
Hrb98DE	0.178036	0.605688	-0.0326209	0.99727	43385	Adj p >= 0.05 in both
Hsc70-1	0.239018	0.498103	-0.0263591	0.99727	39542	Adj p >= 0.05 in both
Hsc70-3	0.399442	0.114306	0.195478	0.640911	32133	Adj p >= 0.05 in both
Hsc70-5	-0.108937	0.74823	-0.0972022	0.823433	36583	Adj p >= 0.05 in both
Hsf	0.255065	0.408845	-0.0158964	0.99727	37068	Adj p >= 0.05 in both
Hsp22	0.54113	0.165068	0.902786	0.099094	3772576	Adj p >= 0.05 in both
Hsp23	1.25171	0.00283203	1.34597	0.0048595	39077	congruently up
Hsp26	-0.385407	0.283962	0.0263662	0.99727	39075	Adj p >= 0.05 in both
Hsp27	0.457382	0.199276	0.506209	0.292065	39078	Adj p >= 0.05 in both
Hsp67Ba	-0.0848658	0.809697	-0.0197805	0.993649	39076	Adj p >= 0.05 in both
CG4456	0.353369	0.354637	-0.00136436	0.99727	3771872	Adj p >= 0.05 in both
Hsp67Bc	0.378234	0.278807	0.00376859	0.99727	39071	Adj p >= 0.05 in both
Hsp68	-0.199912	0.583471	1.19902	0.099487	42852	Adj p >= 0.05 in both
Hsp83	0.22267	0.432824	0.0898382	0.886862	38389	Adj p >= 0.05 in both
hth	0.0552817	0.866281	-0.011612	0.99727	41273	Adj p >= 0.05 in both
Ide	0.00134112	0.998234	0.0526819	0.979615	40248	Adj p >= 0.05 in both
Idh	-0.327742	0.258765	0.0165598	0.99727	44291	Adj p >= 0.05 in both
if	0.164286	0.561707	-0.0064115	0.99727	32661	Adj p >= 0.05 in both
ImpE3	-0.234605	0.462637	-0.00459011	0.99727	48239	Adj p >= 0.05 in both
ImpL2	0.0504209	0.907213	-0.00739386	0.99727	38513	Adj p >= 0.05 in both
Ldh	-0.553204	0.167785	0.032048	0.99727	45880	Adj p >= 0.05 in both
inaD	-0.0486153	0.83783	0.00204498	0.99727	37629	Adj p >= 0.05 in both
ix	0.10507	0.781713	0.0223494	0.99727	45881	Adj p >= 0.05 in both
janA	-0.217353	0.521148	0.0125627	0.99727	43569	Adj p >= 0.05 in both
Jon44E	-0.1763	0.439794	-0.0258311	0.552635	35853	Adj p >= 0.05 in both
Jra	-0.329343	0.291062	0.0197684	0.99727	36057	Adj p >= 0.05 in both
kar	-1.21408	0.000391817	-0.426663	0.320821	45883	down in SFCs only
kay	0.0463395	0.914132	0.0207615	0.99727	3772082	Adj p >= 0.05 in both
kel	0.396563	0.286242	0.0235571	0.99727	35084	Adj p >= 0.05 in both
Khc	0.0492706	0.899545	0.152039	0.746135	36810	Adj p >= 0.05 in both
klar	0.108755	0.774218	0.0366916	0.99727	38067	Adj p >= 0.05 in both
kni	-0.0110621	0.966448	-0.00945952	0.99727	40287	Adj p >= 0.05 in both
kto	0.0550899	0.9018	0.0911398	0.762691	44830	Adj p >= 0.05 in both
kz	0.238985	0.476049	-0.00195462	0.997907	31205	Adj p >= 0.05 in both
Mybbp1A	0.630254	0.0982699	0.0338593	0.99727	31010	Adj p >= 0.05 in both
egh	-0.211771	0.550167	0.0249506	0.99727	31239	Adj p >= 0.05 in both
l(1)10Bb	-0.105565	0.768446	-0.0655619	0.918622	32069	Adj p >= 0.05 in both
Hlc	0.034312	0.952151	0.0239771	0.99727	33118	Adj p >= 0.05 in both
Grip91	-0.00514796	0.978899	-0.000323918	0.99727	48481	Adj p >= 0.05 in both
dlg1	0.11937	0.746194	-0.104424	0.749627	32083	Adj p >= 0.05 in both
ifc	-0.159721	0.613447	-0.0413646	0.99727	33836	Adj p >= 0.05 in both
eIF4A	0.257151	0.38293	0.112973	0.821812	33835	Adj p >= 0.05 in both
Arpc1	-0.797767	0.000521886	-0.0455552	0.99727	34793	down in SFCs only
Sos	0.635638	0.155287	0.0211663	0.99727	34790	Adj p >= 0.05 in both
Pgant35A	-0.307536	0.357804	-0.0553524	0.957022	48775	Adj p >= 0.05 in both
CIAPIN1	-0.23444	0.404167	-0.0443573	0.99727	49424	Adj p >= 0.05 in both
stc	0.368326	0.183375	0.117521	0.798944	34888	Adj p >= 0.05 in both
esg	-0.0388687	0.854112	-0.0136838	0.845872	34903	Adj p >= 0.05 in both
Mtr4	0.386817	0.209833	-0.0252191	0.99727	48782	Adj p >= 0.05 in both
Gli	0.182847	0.616181	-0.0162258	0.99727	34927	Adj p >= 0.05 in both
ND-B17	-0.577741	0.0139005	-0.182122	0.669821	34925	down in SFCs only
wek	0.0455132	0.907213	0.0452977	0.99727	48785	Adj p >= 0.05 in both
Ca-alpha1D	-0.148131	0.438829	-0.0149391	0.886862	34950	Adj p >= 0.05 in both
Cyp303a1	-0.0125271	0.978366	-1.27348	0.00137586	49165	down in starved AFCs only
crp	0.312407	0.318046	0.124796	0.734958	34956	Adj p >= 0.05 in both
mRpL4	-0.142772	0.674729	-0.0329328	0.99727	49425	Adj p >= 0.05 in both
l(2)37Bb	-0.227451	0.505371	-0.0535483	0.958089	49427	Adj p >= 0.05 in both
Catsup	-0.0519819	0.900593	0.0672518	0.866381	48805	Adj p >= 0.05 in both
Lim3	-0.134232	0.514913	-0.0189811	0.77563	35184	Adj p >= 0.05 in both
l(2)37Cc	-0.169177	0.526806	0.00610737	0.99727	49168	Adj p >= 0.05 in both
CG10561	-0.0869408	0.81763	-0.0169467	0.99727	35189	Adj p >= 0.05 in both
swm	0.483284	0.176999	-0.0183403	0.99727	35235	Adj p >= 0.05 in both
AspRS	0.0297629	0.935997	0.223725	0.550713	36420	Adj p >= 0.05 in both
l(2)gl	0.154268	0.616381	-0.0722777	0.914412	33156	Adj p >= 0.05 in both
CG5504	-0.225331	0.468167	-0.0402927	0.99727	48844	Adj p >= 0.05 in both
dre4	0.169338	0.578247	0.417998	0.25557	38248	Adj p >= 0.05 in both
l(3)73Ah	9.82111e-06	0.998204	-0.0131991	0.99727	48903	Adj p >= 0.05 in both
Prosbeta6	-0.71655	0.00257711	-0.0945757	0.878588	39855	down in SFCs only
sas	-0.0847729	0.694009	-0.0177441	0.785865	40861	Adj p >= 0.05 in both
l(3)87Df	-0.338065	0.301587	-0.00143269	0.99727	49762	Adj p >= 0.05 in both
dco	0.264618	0.403826	-0.0436377	0.99727	43673	Adj p >= 0.05 in both
hyd	0.870947	0.0164023	-0.00902604	0.99727	41181	up in SFCs only
l(3)mbt	-0.0485008	0.88488	-0.0100294	0.99727	43288	Adj p >= 0.05 in both
sti	0.394047	0.203864	-0.0135323	0.99727	39429	Adj p >= 0.05 in both
pho	-0.266241	0.464636	-0.0673091	0.790768	43819	Adj p >= 0.05 in both
lace	0.198804	0.515158	0.0113855	0.99727	34910	Adj p >= 0.05 in both
Lam	0.528719	0.0945305	0.0175239	0.99727	33782	Adj p >= 0.05 in both
LanA	-0.200958	0.567631	-0.024021	0.993544	38723	Adj p >= 0.05 in both
lds	0.275531	0.446556	0.0559609	0.89354	45894	Adj p >= 0.05 in both
lin	0.308176	0.376693	0.0455513	0.97446	45325	Adj p >= 0.05 in both
Lsp1beta	-0.311146	0.409797	-3.04997	1.42252e-08	33274	down in starved AFCs only
Lsp2	0.254265	0.369544	-0.0330033	0.56321	45326	Adj p >= 0.05 in both
lt	-0.0458394	0.900593	-0.00427628	0.99727	3355130	Adj p >= 0.05 in both
Rab32	0.296721	0.254132	0.0347007	0.99727	35940	Adj p >= 0.05 in both
Mal-A2	-0.08351	0.8356	-0.0617705	0.893368	35825	Adj p >= 0.05 in both
Mal-A1	-0.392591	0.237023	-0.0352078	0.99727	35824	Adj p >= 0.05 in both
Mal-A3	0.0205707	0.966475	-0.890655	0.178327	35826	Adj p >= 0.05 in both
Kaz-m1	-0.0992266	0.781673	0.0089563	0.99727	43154	Adj p >= 0.05 in both
RpL36	-1.11678	0.0111243	-0.0353049	0.982857	31009	down in SFCs only
RpS5a	-0.474765	0.0707399	0.116688	0.809102	32700	Adj p >= 0.05 in both
RpLP1	-0.684149	0.0563822	-0.0066165	0.99727	33214	Adj p >= 0.05 in both
E(spl)m3-HLH	-0.393776	0.285009	-0.0166162	0.99727	43156	Adj p >= 0.05 in both
RpS3	-0.270305	0.387431	0.0550194	0.97446	42761	Adj p >= 0.05 in both
RpL32	-0.744609	0.0614395	0.00963815	0.99727	43573	Adj p >= 0.05 in both
Rcc1	0.00406966	0.978838	-0.111666	0.822661	38669	Adj p >= 0.05 in both
mal	-0.519865	0.0799927	-0.376079	0.331212	33045	Adj p >= 0.05 in both
mam	0.586842	0.176999	-0.016955	0.99727	36555	Adj p >= 0.05 in both
Map205	0.0830724	0.839903	-0.0424171	0.986175	43765	Adj p >= 0.05 in both
twe	0.0435114	0.919005	0.00867462	0.99727	34954	Adj p >= 0.05 in both
mei-9	-0.128694	0.719121	0.0188218	0.99727	31373	Adj p >= 0.05 in both
mei-218	0.229675	0.463894	0.0183859	0.99727	3772646	Adj p >= 0.05 in both
mei-S332	0.171507	0.636506	0.0280634	0.99727	37523	Adj p >= 0.05 in both
mei-W68	0.0500355	0.897332	-0.0109788	0.99727	2768853	Adj p >= 0.05 in both
Men	0.46905	0.0513506	-0.0933396	0.89354	47173	Adj p >= 0.05 in both
Met	0.466677	0.245629	-0.00132416	0.99727	32114	Adj p >= 0.05 in both
E(spl)malpha-BFM	-0.129994	0.605068	0.00633847	0.99727	43153	Adj p >= 0.05 in both
E(spl)mbeta-HLH	-1.97326	5.33099e-05	-0.0265338	0.99727	43152	down in SFCs only
mago	-0.296071	0.3166	-0.0213183	0.99727	37402	Adj p >= 0.05 in both
Mlc1	2.03704	3.70087e-09	0.0353407	0.99727	43323	up in SFCs only
Mlc2	0.947931	0.00960287	-0.529758	0.262107	43587	up in SFCs only
mle	0.453874	0.193986	0.0185373	0.99727	35523	Adj p >= 0.05 in both
msl-3	0.155481	0.68241	0.0111124	0.99727	38779	Adj p >= 0.05 in both
mnd	0.768165	0.0149995	0.0376741	0.99727	39625	up in SFCs only
mod	0.32858	0.293733	-0.0292851	0.99727	43764	Adj p >= 0.05 in both
mod(mdg4)	0.125584	0.621857	0.0139366	0.99727	49228	Adj p >= 0.05 in both
mor	0.140203	0.672318	0.0370485	0.99727	41942	Adj p >= 0.05 in both
Rpn8	-0.283371	0.300221	-0.00663143	0.997907	37894	Adj p >= 0.05 in both
Mp20	0.739208	0.11733	0.00183887	0.99727	36468	Adj p >= 0.05 in both
mr	-0.0666371	0.867723	0.00644977	0.99727	45906	Adj p >= 0.05 in both
MtnA	2.08666	0.00506399	0.0442769	0.641885	41202	up in SFCs only
MtnB	-3.27936	7.86626e-25	-0.00965443	0.99727	42424	down in SFCs only
mu2	0.0631552	0.875386	0.0108065	0.99727	38257	Adj p >= 0.05 in both
mud	0.360933	0.284217	0.00419115	0.99727	44839	Adj p >= 0.05 in both
mus101	0.379508	0.273472	0.152254	0.531584	48309	Adj p >= 0.05 in both
mus201	0.270736	0.439902	0.0236392	0.99727	3772069	Adj p >= 0.05 in both
DNApol-zeta	0.00123038	0.999978	-0.0619222	0.968629	47186	Adj p >= 0.05 in both
mus301	0.0568401	0.892864	-0.0171191	0.99727	38905	Adj p >= 0.05 in both
mus304	-0.0479367	0.905438	-0.0112154	0.99727	40003	Adj p >= 0.05 in both
DNApol-theta	0.194846	0.568215	-0.000379275	0.99953	41571	Adj p >= 0.05 in both
Blm	0.13423	0.719121	0.00269111	0.99727	41366	Adj p >= 0.05 in both
Myb	-0.225241	0.476146	0.0119104	0.99727	32543	Adj p >= 0.05 in both
na	-0.159644	0.25888	-0.0109585	0.935737	45338	Adj p >= 0.05 in both
Atpalpha	0.575139	0.146367	0.0579922	0.887328	48971	Adj p >= 0.05 in both
ncd	-0.0757849	0.84316	0.0478556	0.99727	43517	Adj p >= 0.05 in both
ndl	-0.252416	0.486857	-0.0445584	0.900913	38738	Adj p >= 0.05 in both
nec	0.753859	0.0741816	0.0466016	0.935737	45908	Adj p >= 0.05 in both
neur	0.482123	0.153243	-0.00558048	0.99727	41085	Adj p >= 0.05 in both
ninaC	-0.00423837	0.983985	0.00658432	0.99727	34012	Adj p >= 0.05 in both
ninaD	-0.0353692	0.894946	0.00409788	0.99727	326160	Adj p >= 0.05 in both
ninaE	0.0414725	0.783568	0.00828043	0.901291	42367	Adj p >= 0.05 in both
nkd	-0.053228	0.832711	-0.0115608	0.988719	44843	Adj p >= 0.05 in both
nod	0.201351	0.578959	-0.0115196	0.99727	32107	Adj p >= 0.05 in both
nos	0.531069	0.113984	-0.0430225	0.99727	42297	Adj p >= 0.05 in both
numb	1.03221	0.0132267	0.0181019	0.99727	34263	up in SFCs only
odd	0.154168	0.596048	-0.00233344	0.99727	33583	Adj p >= 0.05 in both
okr	0.0248671	0.95582	0.0234632	0.99727	33507	Adj p >= 0.05 in both
or	-0.166279	0.625156	-0.0238925	0.99727	43943	Adj p >= 0.05 in both
osk	0.689316	0.0557692	-0.0237124	0.99727	41066	Adj p >= 0.05 in both
osp	0.268797	0.433146	-0.0333335	0.99727	34850	Adj p >= 0.05 in both
otu	0.455261	0.256681	-0.00565736	0.99727	31789	Adj p >= 0.05 in both
ovo	0.585495	0.127731	0.0134244	0.99727	31429	Adj p >= 0.05 in both
pbl	0.384227	0.21411	0.00113037	0.998258	38879	Adj p >= 0.05 in both
Pc	0.176874	0.634881	-0.0352841	0.974812	40358	Adj p >= 0.05 in both
Pcl	0.056373	0.893592	-0.0400512	0.982192	37069	Adj p >= 0.05 in both
Pcp	-0.184321	0.310842	-0.019124	0.640911	33985	Adj p >= 0.05 in both
peb	-0.191991	0.601412	-0.0492871	0.858647	31391	Adj p >= 0.05 in both
Fib	-0.580384	0.0261288	-0.109753	0.822661	37662	down in SFCs only
Pepck1	0.514753	0.172686	1.07495	0.0250816	37131	up in starved AFCs only
per	-0.0331203	0.940582	0.0217936	0.99727	31251	Adj p >= 0.05 in both
Pfk	0.0465098	0.907697	0.129492	0.77563	36060	Adj p >= 0.05 in both
Pgi	0.0638934	0.815419	0.0443605	0.99727	35886	Adj p >= 0.05 in both
Pgm1	0.240841	0.345697	-0.161122	0.718365	44010	Adj p >= 0.05 in both
Raf	0.228974	0.50409	0.0542487	0.958089	31221	Adj p >= 0.05 in both
phr	0.0916974	0.81502	-0.0133541	0.99727	35735	Adj p >= 0.05 in both
pim	0.0207731	0.963491	-0.0367653	0.964998	34404	Adj p >= 0.05 in both
pip	-0.522392	0.191451	-0.0707506	0.0420226	40104	down in starved AFCs only
pk	-0.0699588	0.76715	-0.00744238	0.99727	45343	Adj p >= 0.05 in both
Pkc53E	-0.224475	0.290297	-0.0112817	0.99727	48311	Adj p >= 0.05 in both
Pkc98E	0.68428	0.121983	0.0214076	0.99727	43428	Adj p >= 0.05 in both
plu	-0.219855	0.537318	-0.00807273	0.99727	44848	Adj p >= 0.05 in both
pn	-0.124267	0.74823	-0.00638688	0.99727	31194	Adj p >= 0.05 in both
pnt	-0.440281	0.267533	-0.029801	0.968629	42757	Adj p >= 0.05 in both
polo	0.502834	0.143646	0.142663	0.56321	40232	Adj p >= 0.05 in both
Poxm	-0.0573113	0.820919	-0.0164831	0.909189	40990	Adj p >= 0.05 in both
Pp1alpha-96A	0.403108	0.252798	-0.00728406	0.99727	42922	Adj p >= 0.05 in both
Ppn	0.512741	0.196977	0.00289673	0.99727	43872	Adj p >= 0.05 in both
PpV	-0.129943	0.680744	-0.0512376	0.991317	31582	Adj p >= 0.05 in both
pr	-0.0985607	0.799094	-0.0293989	0.982857	35292	Adj p >= 0.05 in both
Prm	0.132293	0.713838	0.00107596	0.99875	39002	Adj p >= 0.05 in both
CG2841	0.248111	0.482526	-0.0667325	0.866381	44529	Adj p >= 0.05 in both
Pu	0.667703	0.115085	-0.0608795	0.805386	37415	Adj p >= 0.05 in both
pum	0.587202	0.156488	0.0285852	0.99727	41094	Adj p >= 0.05 in both
put	0.681485	0.0569954	-0.0208847	0.99727	41772	Adj p >= 0.05 in both
pwn	-0.335535	0.334135	-0.0301817	0.893317	44011	Adj p >= 0.05 in both
px	0.315407	0.283739	0.0297389	0.99727	37573	Adj p >= 0.05 in both
qua	-0.0058531	0.988275	-0.0344791	0.99727	35058	Adj p >= 0.05 in both
r	-0.0237232	0.962555	0.14508	0.45519	32640	Adj p >= 0.05 in both
ras	0.151853	0.667175	0.0312984	0.99727	43873	Adj p >= 0.05 in both
Ras85D	0.0447731	0.903251	-0.0187306	0.99727	41140	Adj p >= 0.05 in both
Ras64B	0.310618	0.397871	0.0118005	0.99727	38494	Adj p >= 0.05 in both
raw	0.440975	0.209062	0.0349521	0.99727	44851	Adj p >= 0.05 in both
rb	0.144104	0.639752	0.00539213	0.99727	31381	Adj p >= 0.05 in both
rdgB	0.189738	0.572704	0.00937049	0.99727	32340	Adj p >= 0.05 in both
rec	0.631741	0.07236	-0.0250254	0.99727	49241	Adj p >= 0.05 in both
ref(2)P	-0.0139153	0.988275	-0.000465271	0.99727	35246	Adj p >= 0.05 in both
Rh3	-0.0143754	0.930734	-0.00178161	0.99727	42398	Adj p >= 0.05 in both
rib	-0.151616	0.392421	-0.0147815	0.850858	44855	Adj p >= 0.05 in both
rl	-0.0133864	0.975032	-0.0125365	0.99727	3354888	Adj p >= 0.05 in both
r-l	0.097402	0.759518	0.0166512	0.99727	42493	Adj p >= 0.05 in both
Rm62	-0.18538	0.525899	0.024719	0.99727	40739	Adj p >= 0.05 in both
rod	0.161712	0.643684	0.102893	0.771818	43719	Adj p >= 0.05 in both
RpLP2	-0.409856	0.25321	-0.0115185	0.99727	36855	Adj p >= 0.05 in both
RpII18	-0.65827	0.0511011	-0.00867618	0.99727	48312	Adj p >= 0.05 in both
RpII215	1.14792	0.0408295	0.0185225	0.99727	32100	up in SFCs only
RpI135	0.284279	0.397367	0.0290612	0.99727	33210	Adj p >= 0.05 in both
RpL4	-0.553707	0.0928777	-0.0180478	0.99727	43349	Adj p >= 0.05 in both
rst	-0.0205088	0.945817	-0.0270228	0.56321	31290	Adj p >= 0.05 in both
rt	-0.0384546	0.924478	0.0333666	0.99727	39297	Adj p >= 0.05 in both
rut	0.0893772	0.795199	-0.0133227	0.99727	32406	Adj p >= 0.05 in both
rux	0.0181911	0.967189	-0.0477816	0.99727	31535	Adj p >= 0.05 in both
ry	0.302523	0.417343	0.0166851	0.99727	41605	Adj p >= 0.05 in both
S	0.345891	0.359456	-0.000954617	0.997907	33281	Adj p >= 0.05 in both
sad	-1.40155	0.000902032	-1.19523	0.0163825	44858	congruently down
sala	0.0677925	0.601721	-0.00732926	0.944633	34570	Adj p >= 0.05 in both
sax	-0.0816638	0.841155	-0.01507	0.99727	35731	Adj p >= 0.05 in both
sbr	0.359298	0.212232	0.0904009	0.878588	43944	Adj p >= 0.05 in both
Sce	-0.17596	0.577989	-0.0143297	0.99727	43327	Adj p >= 0.05 in both
Scm	0.596425	0.0903763	-0.0530725	0.959973	41168	Adj p >= 0.05 in both
sd	0.502696	0.20455	0.0407196	0.96129	32536	Adj p >= 0.05 in both
RanGAP	0.0593473	0.870407	0.0186421	0.99727	35223	Adj p >= 0.05 in both
sei	-0.0306295	0.945679	0.00694878	0.99727	37843	Adj p >= 0.05 in both
Jon99Ciii	-1.45795	1.44609e-08	-0.844673	0.00525283	43543	congruently down
Jon99Ciii	-1.45795	1.44609e-08	-0.438989	0.297711	43543	down in SFCs only
Jon99Ciii	-1.74993	7.22605e-09	-0.844673	0.00525283	43543	congruently down
Jon99Ciii	-1.74993	7.22605e-09	-0.438989	0.297711	43543	down in SFCs only
Jon99Ci	-1.16509	0.00366082	-1.82985	1.35508e-05	43545	congruently down
sesB	-0.323826	0.295779	-0.0527387	0.975182	32007	Adj p >= 0.05 in both
sev	-0.43506	0.266127	-0.000107016	0.99953	32039	Adj p >= 0.05 in both
sgg	-0.0510474	0.903251	0.0205579	0.99727	31248	Adj p >= 0.05 in both
shd	-4.77149	1.11153e-05	-0.0274164	0.75332	39592	down in SFCs only
shf	0.118165	0.699078	0.0106668	0.99727	31617	Adj p >= 0.05 in both
shg	0.247804	0.481235	-0.106688	0.641885	37386	Adj p >= 0.05 in both
shi	0.0407327	0.918535	0.0606892	0.958089	45928	Adj p >= 0.05 in both
shn	0.219586	0.505041	-0.00512422	0.99727	36171	Adj p >= 0.05 in both
shu	0.0650503	0.876302	-0.0704533	0.874643	45360	Adj p >= 0.05 in both
sina	0.284084	0.317025	-0.0171992	0.99727	39884	Adj p >= 0.05 in both
sisA	0.166986	0.499088	2.15287	0.128596	32068	Adj p >= 0.05 in both
skd	0.920767	0.0735156	0.0401339	0.893317	43906	Adj p >= 0.05 in both
sl	0.304187	0.412725	-0.0547156	0.878588	32601	Adj p >= 0.05 in both
slgA	0.0196608	0.969255	0.04147	0.99727	33117	Adj p >= 0.05 in both
slo	0.129021	0.627944	0.00559494	0.99727	42940	Adj p >= 0.05 in both
sm	-0.225469	0.505371	-0.0530465	0.544806	37254	Adj p >= 0.05 in both
smo	0.183848	0.605782	0.00648833	0.99727	33196	Adj p >= 0.05 in both
sn	0.425754	0.179933	0.0560877	0.968629	31717	Adj p >= 0.05 in both
snf	-0.249279	0.429395	-0.00607536	0.99727	31442	Adj p >= 0.05 in both
snk	-0.155825	0.656129	0.0243077	0.99727	41607	Adj p >= 0.05 in both
stwl	0.398707	0.283129	0.0296612	0.99727	39581	Adj p >= 0.05 in both
Sod1	-0.608813	0.00279333	-0.0536888	0.99727	39251	down in SFCs only
sog	-0.0360376	0.881467	-0.0133636	0.928002	32498	Adj p >= 0.05 in both
sol	-0.173315	0.53381	0.0744113	0.950819	44014	Adj p >= 0.05 in both
spir	0.393677	0.268217	0.0079809	0.99727	45931	Adj p >= 0.05 in both
spn-A	-0.354983	0.272992	-0.0328967	0.99727	43577	Adj p >= 0.05 in both
spn-B	0.0692239	0.873072	-0.00540281	0.99727	41746	Adj p >= 0.05 in both
spn-D	0.557283	0.180717	0.0166431	0.99727	318579	Adj p >= 0.05 in both
spn-E	0.247536	0.44768	-0.0421352	0.99727	41919	Adj p >= 0.05 in both
spo	0.0404155	0.912706	-0.0393307	0.56321	38631	Adj p >= 0.05 in both
spz	0.304662	0.398554	-0.025282	0.99727	43256	Adj p >= 0.05 in both
sr	-0.102908	0.406889	-0.00934542	0.901467	42162	Adj p >= 0.05 in both
Btk29A	0.173439	0.600581	0.0102721	0.99727	34132	Adj p >= 0.05 in both
srp	-0.357356	0.344656	-0.0806206	0.547654	41944	Adj p >= 0.05 in both
Sry-alpha	-0.0544747	0.897947	-0.0238468	0.99727	43571	Adj p >= 0.05 in both
Sry-beta	-0.527503	0.179325	-0.0347001	0.991317	43570	Adj p >= 0.05 in both
Sry-delta	-0.460415	0.0985	-0.0103181	0.99727	43572	Adj p >= 0.05 in both
sqh	-0.665097	0.0188014	0.00251428	0.99727	31554	down in SFCs only
st	0.447068	0.262279	-0.000266157	0.99953	39836	Adj p >= 0.05 in both
sta	-0.838815	0.0256467	-0.0496758	0.959032	31106	down in SFCs only
stau	0.484175	0.128187	-0.0281325	0.99727	37065	Adj p >= 0.05 in both
stg	0.154277	0.659751	0.00413242	0.99727	43466	Adj p >= 0.05 in both
stil	-0.257948	0.458156	-0.0281633	0.99727	36380	Adj p >= 0.05 in both
sub	0.382819	0.286397	0.0570443	0.917339	44870	Adj p >= 0.05 in both
Su(dx)	0.304902	0.260213	-0.0313304	0.99727	33379	Adj p >= 0.05 in both
su(f)	-0.72464	0.0280894	0.0161438	0.99727	3354994	down in SFCs only
su(Hw)	0.177447	0.631294	-0.000710643	0.998429	41740	Adj p >= 0.05 in both
su(sable)	0.102685	0.7947	0.0363463	0.987075	31012	Adj p >= 0.05 in both
Su(var)3-7	0.44552	0.0726009	0.00383668	0.99727	41627	Adj p >= 0.05 in both
Su(var)205	0.0456745	0.899055	0.0354743	0.99727	34119	Adj p >= 0.05 in both
Su(var)2-10	-0.0516976	0.895175	-0.0778804	0.909809	35927	Adj p >= 0.05 in both
su(w[a])	-0.193887	0.532201	-0.00386406	0.99727	31054	Adj p >= 0.05 in both
svp	0.196939	0.498527	0.0195197	0.968629	41491	Adj p >= 0.05 in both
sw	0.00632445	0.988464	0.0559446	0.985551	44160	Adj p >= 0.05 in both
swa	0.358639	0.272265	0.0675983	0.878588	31580	Adj p >= 0.05 in both
sws	0.881452	0.0266102	0.0730183	0.821759	31716	up in SFCs only
Syb	-0.281347	0.34704	-0.0159162	0.99727	36080	Adj p >= 0.05 in both
CCT1	-0.247001	0.360637	0.0877666	0.946408	42649	Adj p >= 0.05 in both
term	2.52769	0.0355435	0.0028304	0.99727	47208	up in SFCs only
Tbp	0.090501	0.793222	-0.00979109	0.99727	37476	Adj p >= 0.05 in both
thr	0.742059	0.0341502	0.0353689	0.99727	37042	up in SFCs only
tko	-0.468443	0.111684	-0.141967	0.704405	31228	Adj p >= 0.05 in both
tkv	0.114248	0.766192	-0.0104735	0.99727	33753	Adj p >= 0.05 in both
tld	-0.0195158	0.960124	-0.00812416	0.99727	42945	Adj p >= 0.05 in both
Tm1	1.20885	0.00823702	-0.0157743	0.99727	41852	up in SFCs only
Egfr	0.0857677	0.822945	0.0159371	0.99727	37455	Adj p >= 0.05 in both
tor	0.155707	0.588419	-0.0219354	0.99727	35717	Adj p >= 0.05 in both
tra	-0.465544	0.164241	0.023303	0.99727	39849	Adj p >= 0.05 in both
tra2	-0.0294872	0.953897	-0.0283423	0.99727	36619	Adj p >= 0.05 in both
trc	0.265191	0.434615	0.0602128	0.910292	40165	Adj p >= 0.05 in both
Treh	-0.184421	0.580892	-0.0493465	0.97588	45368	Adj p >= 0.05 in both
trk	-0.100703	0.793937	-0.00630076	0.99727	34376	Adj p >= 0.05 in both
trp	0.0197883	0.914132	0.00664812	0.991317	43542	Adj p >= 0.05 in both
trx	0.799725	0.0396598	0.00617334	0.99727	41737	up in SFCs only
alphaTry	-1.1336	0.000423855	0.00322095	0.99727	48316	down in SFCs only
tsh	-0.188569	0.564557	-0.0224433	0.974812	35430	Adj p >= 0.05 in both
tsl	0.469579	0.244487	0.00604812	0.99727	42564	Adj p >= 0.05 in both
ttk	0.362566	0.261352	-0.0701372	0.903022	48317	Adj p >= 0.05 in both
tub	0.145533	0.636506	-0.127226	0.77563	40554	Adj p >= 0.05 in both
alphaTub84B	-0.633316	0.0097447	0.011642	0.99727	40848	down in SFCs only
alphaTub84D	-1.0531	7.18329e-06	-0.0243329	0.99727	40904	down in SFCs only
betaTub60D	-0.329064	0.355072	-0.0458422	0.961901	37888	Adj p >= 0.05 in both
betaTub97EF	-0.339771	0.271494	-0.0144172	0.99727	43359	Adj p >= 0.05 in both
tud	0.367784	0.298573	-0.00379015	0.99727	37417	Adj p >= 0.05 in both
ptc	-0.0906037	0.570471	-0.00917177	0.968629	35851	Adj p >= 0.05 in both
RpL40	-0.544786	0.110866	0.0355414	0.99727	33629	Adj p >= 0.05 in both
RpS27A	-0.78684	0.0362524	-0.00685992	0.99727	34420	down in SFCs only
Ubi-p63E	0.034496	0.923141	0.0298361	0.99727	38456	Adj p >= 0.05 in both
Ubx	0.123685	0.645135	0.00356973	0.99727	42034	Adj p >= 0.05 in both
unc	-0.0254276	0.924478	0.00124821	0.99727	33093	Adj p >= 0.05 in both
Uro	0.593472	0.144843	0.0568653	0.907082	34060	Adj p >= 0.05 in both
ush	-0.411548	0.191087	-0.0489729	0.982857	33225	Adj p >= 0.05 in both
usp	0.458647	0.228865	0.0241271	0.99727	31165	Adj p >= 0.05 in both
v	0.362824	0.345063	0.027763	0.99727	32026	Adj p >= 0.05 in both
vap	0.197527	0.513484	0.142648	0.704405	32569	Adj p >= 0.05 in both
vir	-0.054559	0.895219	0.0742692	0.858647	47869	Adj p >= 0.05 in both
vls	-0.591671	0.0542902	-0.0293416	0.99727	35289	Adj p >= 0.05 in both
Vm26Aa	-1.79943	1.49127e-05	-0.127074	0.418125	33829	down in SFCs only
Vm26Ab	-1.91364	0.00013818	-0.0932848	0.411976	33827	down in SFCs only
Vm34Ca	-1.75704	0.0110888	-0.0330658	0.879005	34758	down in SFCs only
vn	0.117792	0.636506	-0.00986346	0.99727	38657	Adj p >= 0.05 in both
w	-0.824807	0.0418019	0.0853001	0.719177	31271	down in SFCs only
hid	0.0157339	0.971115	-0.00609168	0.99727	40009	Adj p >= 0.05 in both
wbl	-1.45919	0.0220894	-0.0904172	0.0585208	37206	down in SFCs only
Yp1	0.40481	0.271586	-0.00643688	0.99727	31939	Adj p >= 0.05 in both
Yp3	0.585609	0.160775	-0.0109737	0.99727	32339	Adj p >= 0.05 in both
yrt	0.300797	0.420526	-0.00420142	0.99727	41656	Adj p >= 0.05 in both
z	-0.110928	0.684952	-0.0615051	0.987031	31230	Adj p >= 0.05 in both
zen	0.0263832	0.95034	0.0178283	0.99727	40828	Adj p >= 0.05 in both
uzip	-0.202852	0.490647	-0.00728608	0.99727	38002	Adj p >= 0.05 in both
Zw	0.193677	0.510294	0.0395693	0.99727	32974	Adj p >= 0.05 in both
Prosalpha4	-0.18589	0.58144	0.0103999	0.99727	32584	Adj p >= 0.05 in both
Dhfr	-0.806586	0.0327707	-0.0158136	0.99727	42003	down in SFCs only
bs	0.238992	0.500641	0.0287028	0.99727	37890	Adj p >= 0.05 in both
Pp1-87B	0.170125	0.567873	0.0831641	0.900913	49260	Adj p >= 0.05 in both
Cdk1	-0.0180874	0.965337	0.00580181	0.99727	34411	Adj p >= 0.05 in both
Cdk2	0.336073	0.332408	0.0265338	0.99727	42453	Adj p >= 0.05 in both
Nrt	0.0839604	0.832711	-0.000340637	0.99875	39873	Adj p >= 0.05 in both
Tm2	1.22793	0.00762481	0.00525359	0.99727	41853	up in SFCs only
boca	-0.921783	0.0110707	-0.0753149	0.834993	48986	down in SFCs only
blow	-1.07812	0.00341119	-0.0481036	0.968629	35694	down in SFCs only
kst	0.402673	0.295978	0.0111993	0.99727	38418	Adj p >= 0.05 in both
up	2.00344	3.06298e-05	0.000167687	0.999138	32314	up in SFCs only
mts	-0.0166119	0.972503	0.0637767	0.904427	45959	Adj p >= 0.05 in both
Csp	0.313791	0.298793	-0.103604	0.812039	40459	Adj p >= 0.05 in both
ct	-0.137268	0.394709	-0.0123297	0.928002	44540	Adj p >= 0.05 in both
nonA	0.458832	0.16927	0.0279935	0.99727	32603	Adj p >= 0.05 in both
mex1	-2.1317	3.12796e-07	-0.0251945	0.99727	39677	down in SFCs only
Hrb87F	0.888037	0.0100783	0.0247194	0.99727	48535	up in SFCs only
DptA	0.734723	0.131453	0.0369801	0.821759	37183	Adj p >= 0.05 in both
Syt1	-0.0829254	0.691876	-0.00560402	0.99727	33473	Adj p >= 0.05 in both
T48	-0.107897	0.760128	0.0323143	0.99727	43235	Adj p >= 0.05 in both
Wnt2	-0.0852031	0.770752	-0.0227288	0.884173	35975	Adj p >= 0.05 in both
HmgD	0.141165	0.68516	0.0143811	0.99727	37481	Adj p >= 0.05 in both
porin	-0.0118102	0.976653	-0.0603972	0.982857	34500	Adj p >= 0.05 in both
18w	0.124076	0.716555	-0.00983659	0.99727	37277	Adj p >= 0.05 in both
mei-41	0.0612712	0.889631	-0.0164448	0.99727	32608	Adj p >= 0.05 in both
Ptp4E	0.449849	0.200169	-0.00947546	0.99727	31425	Adj p >= 0.05 in both
Ptp99A	0.0184098	0.971349	-0.0227305	0.99727	43469	Adj p >= 0.05 in both
Ptp10D	0.219737	0.553254	-0.0166237	0.99727	32115	Adj p >= 0.05 in both
fwd	0.261219	0.426808	-0.0592757	0.953621	45374	Adj p >= 0.05 in both
neb	-0.0773017	0.832711	0.0363102	0.99727	35293	Adj p >= 0.05 in both
Klp61F	0.683578	0.0502738	0.100518	0.761299	38135	Adj p >= 0.05 in both
Klp67A	0.163131	0.606345	0.0331752	0.99727	39068	Adj p >= 0.05 in both
Klp64D	0.116586	0.742141	-0.0209632	0.99727	38611	Adj p >= 0.05 in both
Klp68D	0.295208	0.386618	-0.0133611	0.99727	39332	Adj p >= 0.05 in both
Klp98A	0.146399	0.64659	0.0162784	0.99727	43310	Adj p >= 0.05 in both
RasGAP1	0.274968	0.428651	-0.0629485	0.895359	39158	Adj p >= 0.05 in both
shtd	0.424275	0.1461	0.581873	0.104697	32473	Adj p >= 0.05 in both
pdm2	-0.106511	0.633502	-0.0134585	0.968629	34673	Adj p >= 0.05 in both
unk	0.250688	0.49801	0.0175718	0.99727	42738	Adj p >= 0.05 in both
CrebA	-0.049628	0.90647	-0.046485	0.857301	39682	Adj p >= 0.05 in both
Vinc	-0.0618831	0.870985	0.122162	0.749627	31201	Adj p >= 0.05 in both
rhi	-0.0442205	0.915867	-0.0317766	0.99727	44879	Adj p >= 0.05 in both
Pep	0.261032	0.341492	0.151812	0.701256	45961	Adj p >= 0.05 in both
RpS14a	-1.23154	0.00252439	-0.021074	0.99727	47218	down in SFCs only
RpS14a	-1.23154	0.00252439	0.00886594	0.99727	47218	down in SFCs only
RpS14a	-0.937044	0.0129452	-0.021074	0.99727	47218	down in SFCs only
RpS14a	-0.937044	0.0129452	0.00886594	0.99727	47218	down in SFCs only
tam	0.307316	0.324579	0.124648	0.749627	34792	Adj p >= 0.05 in both
DNApol-gamma35	-0.650611	0.0249154	0.00580716	0.99727	3772064	down in SFCs only
me31B	-0.113815	0.764571	-0.0835994	0.886862	34364	Adj p >= 0.05 in both
LysB	-5.34099	1.97441e-29	-1.27252	0.0417077	38125	congruently down
LysD	-5.67115	1.71978e-36	-0.954115	0.126928	38127	down in SFCs only
LysE	-3.89977	1.09007e-16	-0.935427	0.131139	38128	down in SFCs only
LysP	1.01144	0.0327261	0.00392449	0.99727	38129	up in SFCs only
LysX	-0.690883	0.140902	0.0324842	0.928002	38122	Adj p >= 0.05 in both
Cyp1	-0.322617	0.342243	-0.015342	0.99727	32595	Adj p >= 0.05 in both
Galphaq	-0.144479	0.665613	-0.0663342	0.922945	36384	Adj p >= 0.05 in both
Ubc6	-0.0120065	0.973218	0.0241326	0.99727	40610	Adj p >= 0.05 in both
Ten-m	1.00317	0.0711379	-0.00336218	0.99727	40464	Adj p >= 0.05 in both
mew	0.0187379	0.962555	-0.0191415	0.968629	32275	Adj p >= 0.05 in both
RpIII128	-0.112086	0.766192	0.0065502	0.99727	36289	Adj p >= 0.05 in both
Su(P)	-0.194715	0.555585	-0.0182647	0.99727	39856	Adj p >= 0.05 in both
GlyP	-0.00640588	0.977837	0.0585369	0.958089	33386	Adj p >= 0.05 in both
Fur1	0.197038	0.561586	0.0284998	0.99727	47220	Adj p >= 0.05 in both
Ets97D	-0.0760835	0.860237	0.000503089	0.99875	43236	Adj p >= 0.05 in both
Mdr49	-0.1678	0.634168	-0.116447	0.621386	36428	Adj p >= 0.05 in both
Mdr65	0.310938	0.279068	-0.00983321	0.99727	38726	Adj p >= 0.05 in both
Gad1	-0.349378	0.306518	-0.0162772	0.99727	38484	Adj p >= 0.05 in both
Akh	-1.6848	0.0060135	0.0437196	0.82614	38495	down in SFCs only
Dbp73D	0.856197	0.0130269	0.06238	0.928002	39871	up in SFCs only
aos	0.31682	0.302207	0.000227384	0.99953	39833	Adj p >= 0.05 in both
Rop	0.211337	0.513344	0.108674	0.77563	38493	Adj p >= 0.05 in both
Syn	-0.0569243	0.841155	-0.0057363	0.99727	41247	Adj p >= 0.05 in both
Cbp53E	-0.0107486	0.976521	-0.00592988	0.99727	36905	Adj p >= 0.05 in both
ex	-0.00164686	0.991225	-0.0242543	0.738897	33218	Adj p >= 0.05 in both
Rrp1	0.0626557	0.858181	-0.0209584	0.99727	33500	Adj p >= 0.05 in both
B52	-0.00668889	0.989613	0.0363576	0.99727	41670	Adj p >= 0.05 in both
pros	-0.101903	0.444553	-0.00179078	0.99727	41363	Adj p >= 0.05 in both
CycC	-0.269467	0.43847	0.0573996	0.928002	41801	Adj p >= 0.05 in both
Fur2	0.413643	0.19104	0.119394	0.751189	32604	Adj p >= 0.05 in both
zfh1	0.303752	0.416644	0.0026627	0.99727	43650	Adj p >= 0.05 in both
zfh2	-0.185733	0.238373	-0.014485	0.826378	43795	Adj p >= 0.05 in both
Plc21C	0.336576	0.195443	-0.0917087	0.893317	33204	Adj p >= 0.05 in both
gl	-0.580922	0.144493	-0.0316172	0.77563	42210	Adj p >= 0.05 in both
Cys	0.845301	0.0276863	-0.00760387	0.99727	41767	up in SFCs only
rho	-0.0709407	0.752911	-0.00515785	0.99727	38168	Adj p >= 0.05 in both
Rap1	0.168244	0.570792	0.00334868	0.99727	38244	Adj p >= 0.05 in both
drk	-0.0886618	0.795578	-0.0272156	0.99727	36497	Adj p >= 0.05 in both
Zw10	-0.9133	0.00064815	0.084041	0.904427	47874	down in SFCs only
ogre	-0.276455	0.449248	-0.0645565	0.642993	45382	Adj p >= 0.05 in both
N	0.726763	0.11733	0.00193296	0.99727	31293	Adj p >= 0.05 in both
svr	0.223997	0.493311	0.0264343	0.99727	30998	Adj p >= 0.05 in both
yl	0.169291	0.609188	0.112851	0.749627	32367	Adj p >= 0.05 in both
fs(1)N	0.190961	0.567873	0.0143246	0.99727	45973	Adj p >= 0.05 in both
fru	-0.269747	0.337753	-0.0253042	0.827	42226	Adj p >= 0.05 in both
Pgd	-0.195199	0.52234	0.0579417	0.97446	31185	Adj p >= 0.05 in both
wapl	0.462486	0.160732	0.0396915	0.99727	31187	Adj p >= 0.05 in both
fs(1)h	0.72571	0.0950255	0.032363	0.993649	31722	Adj p >= 0.05 in both
mys	0.30582	0.414338	-0.0157923	0.99727	44885	Adj p >= 0.05 in both
sim	-0.546997	0.153122	-0.0614493	0.878588	41612	Adj p >= 0.05 in both
Mlc-c	-0.3309	0.200603	-0.00281903	0.99727	31474	Adj p >= 0.05 in both
Xpc	0.119322	0.667994	0.0714006	0.968165	36697	Adj p >= 0.05 in both
retn	0.613319	0.123737	-0.0186064	0.99727	45976	Adj p >= 0.05 in both
mdy	0.493748	0.175134	0.0285896	0.99727	44887	Adj p >= 0.05 in both
fs(2)ltoPP43	0.310129	0.311562	0.0589053	0.968634	49505	Adj p >= 0.05 in both
His3.3B	-0.0844625	0.834077	0.00709219	0.99727	31848	Adj p >= 0.05 in both
His3.3B	-0.0844625	0.834077	-0.131386	0.747871	31848	Adj p >= 0.05 in both
Xpac	-0.266208	0.462463	0.0121886	0.99727	31357	Adj p >= 0.05 in both
Su(H)	0.0297271	0.948747	-0.0314345	0.928002	34881	Adj p >= 0.05 in both
Hrb27C	0.425384	0.18319	0.0790979	0.940393	33968	Adj p >= 0.05 in both
otk	-0.0979413	0.624297	-0.0161262	0.821812	36283	Adj p >= 0.05 in both
Ac76E	0.196838	0.554805	-0.0029911	0.99727	40180	Adj p >= 0.05 in both
RpII15	-0.0694051	0.868234	0.0220618	0.99727	41741	Adj p >= 0.05 in both
Bx42	-0.219529	0.41545	0.0459183	0.99727	31840	Adj p >= 0.05 in both
elB	0.0991618	0.76613	-0.0145121	0.99727	34844	Adj p >= 0.05 in both
ci	-0.0847499	0.734001	0.00406951	0.99727	43767	Adj p >= 0.05 in both
ph-d	0.143739	0.706307	-0.0688653	0.801738	44889	Adj p >= 0.05 in both
ph-p	0.140596	0.654623	-0.0160353	0.99727	31181	Adj p >= 0.05 in both
hop	0.29615	0.409759	0.0337476	0.99727	32080	Adj p >= 0.05 in both
Eip78C	-0.25828	0.185176	-0.0132253	0.967061	40345	Adj p >= 0.05 in both
RpS2	-0.516634	0.143051	-0.00656465	0.99727	34309	Adj p >= 0.05 in both
Gdi	-0.115828	0.74823	-0.00973823	0.99727	34264	Adj p >= 0.05 in both
bab1	0.056759	0.888561	-0.00514325	0.99727	38116	Adj p >= 0.05 in both
piwi	0.113218	0.749149	-0.0380721	0.99727	34521	Adj p >= 0.05 in both
enc	0.65581	0.118592	0.00939768	0.99727	44543	Adj p >= 0.05 in both
cdi	0.311112	0.328334	0.043734	0.99727	42289	Adj p >= 0.05 in both
scrt	-0.100091	0.481582	-0.0132657	0.564697	38469	Adj p >= 0.05 in both
orb	0.203953	0.568305	-0.0556766	0.901467	42752	Adj p >= 0.05 in both
tok	-0.238962	0.450371	0.00347966	0.99727	42944	Adj p >= 0.05 in both
Scsalpha1	-0.222975	0.392543	-0.0134352	0.99727	38447	Adj p >= 0.05 in both
tws	0.261608	0.480611	0.0195308	0.99727	47877	Adj p >= 0.05 in both
bowl	0.307364	0.411617	-0.035997	0.958089	33602	Adj p >= 0.05 in both
Prat	0.20258	0.538556	0.0323057	0.99727	40935	Adj p >= 0.05 in both
Rb97D	0.189526	0.564391	-0.116915	0.749627	43231	Adj p >= 0.05 in both
14-3-3zeta	-0.0755263	0.838406	-0.00225084	0.99727	36059	Adj p >= 0.05 in both
Arl2	-0.367855	0.262815	0.00119633	0.998258	40993	Adj p >= 0.05 in both
Eip63F-1	0.669638	0.0856156	0.0201822	0.99727	47878	Adj p >= 0.05 in both
Gnf1	-0.0485697	0.902895	0.0302432	0.99727	40607	Adj p >= 0.05 in both
Hnf4	0.231797	0.456652	0.043213	0.99727	44544	Adj p >= 0.05 in both
TfIIB	0.125648	0.728894	0.0131918	0.99727	34430	Adj p >= 0.05 in both
gol	-0.0485522	0.84861	0.00595566	0.99727	38006	Adj p >= 0.05 in both
Ggamma1	0.0156832	0.971639	0.00187086	0.997907	35881	Adj p >= 0.05 in both
Top1	0.41568	0.212592	-0.000982177	0.998017	32458	Adj p >= 0.05 in both
eIF2beta	-0.324308	0.283731	-0.0250124	0.99727	39433	Adj p >= 0.05 in both
por	-0.261861	0.457468	0.0121319	0.99727	32818	Adj p >= 0.05 in both
phm	-0.11144	0.725471	-0.0197728	0.97446	32857	Adj p >= 0.05 in both
gig	0.232352	0.496496	0.0859544	0.801738	40201	Adj p >= 0.05 in both
Sam-S	0.342145	0.266648	-0.0346838	0.99727	48552	Adj p >= 0.05 in both
nmd	-0.0288346	0.940582	-0.00117574	0.997907	44021	Adj p >= 0.05 in both
Su(fu)	-0.268854	0.270969	-0.00506623	0.99727	41565	Adj p >= 0.05 in both
ash1	0.814925	0.0348598	0.00625305	0.99727	40133	up in SFCs only
fs(1)M3	0.23901	0.377831	0.0639949	0.97446	45994	Adj p >= 0.05 in both
Yp2	0.396847	0.351334	0.0106359	0.99727	31938	Adj p >= 0.05 in both
U2af50	-0.297652	0.322221	0.00350787	0.99727	32602	Adj p >= 0.05 in both
ewg	0.00879654	0.986342	-0.0134949	0.99727	30975	Adj p >= 0.05 in both
RpS17	-0.786818	0.0315398	0.00402904	0.99727	39088	down in SFCs only
Mbs	0.342047	0.318046	0.0198404	0.99727	49070	Adj p >= 0.05 in both
Shal	0.0389736	0.914138	-0.00291587	0.99727	40129	Adj p >= 0.05 in both
Calr	-0.329231	0.245299	0.0884694	0.886772	41166	Adj p >= 0.05 in both
Rab3	-0.184649	0.430285	-0.00705031	0.99727	36127	Adj p >= 0.05 in both
RpL7	-0.761207	0.0259227	0.00860738	0.99727	34352	down in SFCs only
yem	0.425586	0.147215	0.102917	0.821812	43439	Adj p >= 0.05 in both
Sox14	-1.5597	1.31588e-06	-0.0713698	0.893317	37822	down in SFCs only
Sox15	-0.150156	0.29047	-0.0103793	0.9544	36575	Adj p >= 0.05 in both
trpl	-0.088912	0.690972	0.00515769	0.99727	36003	Adj p >= 0.05 in both
msl-2	-0.00813747	0.982532	-0.0154367	0.99727	33565	Adj p >= 0.05 in both
msl-1	0.0632345	0.862987	-0.149263	0.68991	35121	Adj p >= 0.05 in both
Hdc	-0.0752276	0.65681	-0.012438	0.826085	36076	Adj p >= 0.05 in both
Psc	0.54207	0.19315	-0.0349457	0.968629	36431	Adj p >= 0.05 in both
ple	0.159612	0.522426	-0.0171075	0.947527	38746	Adj p >= 0.05 in both
faf	0.769832	0.00956595	0.130267	0.749627	43749	up in SFCs only
fln	0.158857	0.678235	-0.0420111	0.959048	40185	Adj p >= 0.05 in both
nvy	0.529468	0.163559	-0.0141629	0.99727	37886	Adj p >= 0.05 in both
Eip63E	0.171182	0.634145	-0.0730525	0.842562	38433	Adj p >= 0.05 in both
wdn	0.125478	0.681343	0.00510793	0.99727	43398	Adj p >= 0.05 in both
Pabp2	0.0323813	0.946017	-0.0257508	0.99727	35788	Adj p >= 0.05 in both
Rox8	-0.155032	0.594144	-0.127746	0.77563	42848	Adj p >= 0.05 in both
Orc3	-0.611294	0.0324651	-0.0735416	0.928002	36454	down in SFCs only
PCNA	-0.0233996	0.952008	0.0600938	0.956495	37290	Adj p >= 0.05 in both
Ets98B	0.292049	0.389258	0.00461428	0.99727	43334	Adj p >= 0.05 in both
Ets21C	0.0998834	0.778048	0.034353	0.845872	33229	Adj p >= 0.05 in both
Crys	-0.0462338	0.886355	-0.0225706	0.886862	34604	Adj p >= 0.05 in both
bt	1.86517	0.00053534	0.0504469	0.822661	43814	up in SFCs only
Cyp4d1	-0.151302	0.456556	-0.0128698	0.943268	31188	Adj p >= 0.05 in both
Vha55	0.255594	0.352346	0.0451176	0.99727	41550	Adj p >= 0.05 in both
spi	0.327766	0.269289	0.076113	0.917339	35253	Adj p >= 0.05 in both
GluProRS	-0.129804	0.673851	0.129062	0.753688	42834	Adj p >= 0.05 in both
pie	-0.00608001	0.989116	-0.0306518	0.99727	44315	Adj p >= 0.05 in both
Aef1	0.573775	0.130443	-0.0325227	0.99727	40370	Adj p >= 0.05 in both
gcl	0.273791	0.339173	-0.00510689	0.99727	35864	Adj p >= 0.05 in both
DNApol-alpha73	-0.261494	0.372679	0.0126671	0.99727	43278	Adj p >= 0.05 in both
noc	-0.0512854	0.841155	-0.00175892	0.99727	34847	Adj p >= 0.05 in both
Con	-0.0221076	0.896456	-0.00763234	0.954164	38590	Adj p >= 0.05 in both
PpD3	0.605237	0.0105612	0.0812858	0.954164	49779	up in SFCs only
betaCOP	-0.436007	0.140879	0.0280155	0.99727	32820	Adj p >= 0.05 in both
CanA1	-0.0434187	0.85728	-0.00640968	0.99727	43670	Adj p >= 0.05 in both
Cyp4g1	1.23573	0.000323587	0.105814	0.641052	30986	up in SFCs only
GstD2	-2.67684	2.80361e-17	-1.13556	0.0027326	48335	congruently down
GstD3	-2.48961	1.00573e-10	-0.178523	0.327972	48336	down in SFCs only
GstD4	-3.03419	1.94823e-06	-0.0851414	0.120768	48337	down in SFCs only
GstD5	0.657401	0.143956	-0.0136538	0.99727	48338	Adj p >= 0.05 in both
GstD6	-0.206059	0.564709	-0.0795569	0.318625	48339	Adj p >= 0.05 in both
GstD7	-1.67875	0.00591207	-0.0747833	0.320921	48340	down in SFCs only
GstD8	-3.40562	2.89188e-09	-0.0582554	0.683123	48341	down in SFCs only
Itpr	0.261776	0.477982	-0.00248481	0.99727	40664	Adj p >= 0.05 in both
Jhe	-0.212301	0.268865	-0.00237105	0.99727	36780	Adj p >= 0.05 in both
Jheh1	-0.684526	0.0529126	0.0293523	0.99727	251984	Adj p >= 0.05 in both
RpL23	-0.999335	0.00285555	-0.043497	0.991317	37628	down in SFCs only
gammaTub37C	-0.0421444	0.917162	0.0545901	0.965011	35199	Adj p >= 0.05 in both
mAcon1	0.189593	0.46097	0.101605	0.878588	44149	Adj p >= 0.05 in both
hdc	-0.269319	0.429395	-0.0695332	0.882964	43604	Adj p >= 0.05 in both
RpA-70	0.0290042	0.93018	0.0400738	0.991317	40972	Adj p >= 0.05 in both
Wnt5	0.0858855	0.835888	-0.0125155	0.99727	32838	Adj p >= 0.05 in both
RpS15Aa	-0.256144	0.429849	0.0600513	0.954012	44150	Adj p >= 0.05 in both
Sod2	-0.236124	0.363992	-0.0700374	0.959032	36878	Adj p >= 0.05 in both
alpha-Cat	0.106773	0.781673	0.00972069	0.99727	40517	Adj p >= 0.05 in both
ATPsynbeta	-0.0984518	0.81168	0.00650433	0.99727	43829	Adj p >= 0.05 in both
Dbp45A	-0.162714	0.662372	0.018415	0.99727	35917	Adj p >= 0.05 in both
Nmdmc	-0.260694	0.397367	-0.00425924	0.99727	47895	Adj p >= 0.05 in both
Galphaf	-0.0173345	0.969902	0.0148073	0.99727	39861	Adj p >= 0.05 in both
Gel	0.581245	0.159542	0.0438247	0.943527	46008	Adj p >= 0.05 in both
GstS1	-0.433694	0.0768945	0.13892	0.771204	36927	Adj p >= 0.05 in both
HmgZ	0.254089	0.469162	0.00258931	0.99727	37480	Adj p >= 0.05 in both
Klc	0.324331	0.218888	0.257797	0.489851	39445	Adj p >= 0.05 in both
Lac	0.228477	0.527221	0.00703994	0.99727	36363	Adj p >= 0.05 in both
Lcch3	-0.0365389	0.926976	0.000235535	0.99953	32554	Adj p >= 0.05 in both
Mdr50	0.0410155	0.914663	-0.0055089	0.99727	36582	Adj p >= 0.05 in both
Myo61F	-0.387188	0.281502	-0.018322	0.99727	38153	Adj p >= 0.05 in both
Parp	-0.227319	0.482799	-0.036252	0.99727	3355109	Adj p >= 0.05 in both
Rbp9	0.63025	0.155377	0.0305609	0.974812	33498	Adj p >= 0.05 in both
RpS13	-0.701968	0.00681932	0.0572416	0.980228	34149	down in SFCs only
Dsor1	-0.26386	0.286474	-0.00795157	0.99727	31872	Adj p >= 0.05 in both
Ssrp	0.293886	0.375492	0.414029	0.32083	37767	Adj p >= 0.05 in both
Taf4	-0.0251273	0.958941	0.0504009	0.987031	39765	Adj p >= 0.05 in both
TfIIFalpha	0.243798	0.482799	0.0377508	0.99727	40790	Adj p >= 0.05 in both
Trf	0.604183	0.142083	0.0330824	0.991317	34102	Adj p >= 0.05 in both
Uch	-0.272461	0.305563	0.0397018	0.99727	33397	Adj p >= 0.05 in both
bys	0.0248598	0.9418	-0.0756796	0.958089	31701	Adj p >= 0.05 in both
brat	0.548746	0.077317	0.0291297	0.99727	35197	Adj p >= 0.05 in both
hep	0.227638	0.494667	-0.00978721	0.99727	32256	Adj p >= 0.05 in both
pigeon	0.321331	0.348573	-0.00334504	0.99727	35200	Adj p >= 0.05 in both
corto	0.639134	0.11407	-0.0108662	0.99727	40616	Adj p >= 0.05 in both
Cks30A	0.529101	0.193548	0.0401281	0.959973	34250	Adj p >= 0.05 in both
CycD	-0.115928	0.752911	-0.463895	0.311256	32551	Adj p >= 0.05 in both
dap	0.295617	0.413399	-0.0503554	0.956495	36001	Adj p >= 0.05 in both
CycJ	0.0776792	0.85307	0.0240877	0.99727	38428	Adj p >= 0.05 in both
woc	0.658683	0.00366727	0.0561867	0.992041	47249	up in SFCs only
Rac1	0.000614672	0.998738	-0.0942305	0.823433	38146	Adj p >= 0.05 in both
128up	-0.358946	0.204239	-0.0756348	0.92913	36288	Adj p >= 0.05 in both
140up	-0.0718153	0.861461	-0.00128382	0.997907	41720	Adj p >= 0.05 in both
Cdc42	0.105786	0.771739	0.00384591	0.99727	32981	Adj p >= 0.05 in both
Map60	0.153052	0.661571	0.0375506	0.99727	35991	Adj p >= 0.05 in both
Arf79F	0.049293	0.908852	0.00620186	0.99727	40506	Adj p >= 0.05 in both
Cds	0.65913	0.0745696	-0.0188893	0.99727	43950	Adj p >= 0.05 in both
Nc73EF	0.440896	0.0618413	0.0658221	0.969585	39899	Adj p >= 0.05 in both
Taf1	0.411266	0.206754	0.385654	0.351773	40813	Adj p >= 0.05 in both
Taf5	0.306214	0.363039	0.0821016	0.821812	47900	Adj p >= 0.05 in both
betaTry	-0.67754	0.061218	-0.0527974	0.9544	47901	Adj p >= 0.05 in both
gammaTry	-0.915861	0.056261	-1.15305	0.0819411	36221	Adj p >= 0.05 in both
gammaTry	-0.915861	0.056261	-0.000116593	0.99727	36221	Adj p >= 0.05 in both
gammaTry	-0.915861	0.056261	-0.0133672	0.99727	36221	Adj p >= 0.05 in both
gammaTry	-0.0256774	0.824361	-1.15305	0.0819411	36221	Adj p >= 0.05 in both
gammaTry	-0.0256774	0.824361	-0.000116593	0.99727	36221	Adj p >= 0.05 in both
gammaTry	-0.0256774	0.824361	-0.0133672	0.99727	36221	Adj p >= 0.05 in both
Akt1	0.200671	0.592415	0.0455058	0.904427	41957	Adj p >= 0.05 in both
AP-1-2beta	0.069143	0.835888	0.139951	0.77563	32987	Adj p >= 0.05 in both
CycE	0.379162	0.24266	0.0475069	0.982857	34924	Adj p >= 0.05 in both
Cyp18a1	0.203211	0.571088	-0.00744064	0.99727	32858	Adj p >= 0.05 in both
Def	1.80493	0.0468489	0.0196853	0.822963	36047	up in SFCs only
Acbp2	0.00902054	0.986342	-0.509587	0.275204	38784	Adj p >= 0.05 in both
Dro	0.0194293	0.971553	-0.0558341	0.826138	36635	Adj p >= 0.05 in both
htl	0.136354	0.624297	-0.0162161	0.975182	42160	Adj p >= 0.05 in both
SrpRalpha	-0.76559	0.00451712	-0.00988292	0.99727	47251	down in SFCs only
Itgbn	0.0533257	0.885878	-0.0237023	0.92913	35368	Adj p >= 0.05 in both
LamC	0.0706319	0.867648	0.106086	0.68991	36615	Adj p >= 0.05 in both
Lrr47	0.01262	0.980205	0.00183262	0.997711	34449	Adj p >= 0.05 in both
Os-C	-0.21106	0.34704	-0.018613	0.884173	40942	Adj p >= 0.05 in both
RNaseX25	0.422514	0.258801	-0.0157032	0.99727	38885	Adj p >= 0.05 in both
RpS9	-0.646483	0.0739143	-0.0133029	0.99727	39108	Adj p >= 0.05 in both
RpL18A	-0.793011	0.0154638	0.0147073	0.99727	36985	down in SFCs only
RpS18	-1.01888	0.0113514	-0.0594837	0.886772	37292	down in SFCs only
RpS19a	-1.37701	0.000125638	-0.0869724	0.77563	32635	down in SFCs only
Sdc	0.58983	0.10743	0.0344583	0.99727	37447	Adj p >= 0.05 in both
TH1	0.0993412	0.805961	0.0138751	0.99727	32607	Adj p >= 0.05 in both
Taf6	-0.717252	0.00814696	0.0175726	0.99727	40134	down in SFCs only
TfIIFbeta	0.0758874	0.851273	0.00559807	0.99727	41290	Adj p >= 0.05 in both
TfIIS	0.219407	0.40436	0.0192481	0.99727	34883	Adj p >= 0.05 in both
TpnC47D	0.294543	0.424222	-0.0725497	0.392171	36195	Adj p >= 0.05 in both
TpnC73F	0.303658	0.326126	-0.0159066	0.99727	39916	Adj p >= 0.05 in both
epsilonTry	-0.820801	0.0745727	-0.0813279	0.550173	49080	Adj p >= 0.05 in both
mtrm	0.783784	0.0460142	0.0456138	0.97446	38958	up in SFCs only
cora	0.451712	0.260596	0.0149192	0.99727	37205	Adj p >= 0.05 in both
emp	0.61861	0.155243	-0.00532658	0.99727	37999	Adj p >= 0.05 in both
mtSSB	-0.422309	0.231021	-0.0440592	0.974812	41968	Adj p >= 0.05 in both
pll	0.00583012	0.988847	-0.024336	0.99727	43283	Adj p >= 0.05 in both
Fkbp14	-0.078926	0.818261	-0.11054	0.798944	37449	Adj p >= 0.05 in both
l(2)01289	1.05304	0.0781329	0.00537299	0.99727	46017	Adj p >= 0.05 in both
NAT1	0.510741	0.114696	0.0568484	0.968629	46020	Adj p >= 0.05 in both
dmGlut	-0.039138	0.924478	0.0645314	0.904427	47253	Adj p >= 0.05 in both
Dcp-1	0.173355	0.642012	0.0272975	0.99727	37729	Adj p >= 0.05 in both
kermit	-0.267395	0.436049	0.0174662	0.99727	46027	Adj p >= 0.05 in both
wal	-0.126455	0.714025	-0.0541868	0.983374	36252	Adj p >= 0.05 in both
Bka	-0.0454546	0.914401	-0.00797678	0.99727	46032	Adj p >= 0.05 in both
Ccs	-0.315227	0.306309	-0.00332651	0.99727	46035	Adj p >= 0.05 in both
Aldh-III	-0.358511	0.146384	-0.0154359	0.99727	45398	Adj p >= 0.05 in both
l(2)03659	0.526386	0.10264	-0.033475	0.99727	47905	Adj p >= 0.05 in both
Phb2	-0.189305	0.522618	-0.0457453	0.99727	46038	Adj p >= 0.05 in both
dock	0.247641	0.447432	0.0448091	0.993649	33262	Adj p >= 0.05 in both
Prosbeta1	-0.527227	0.0484396	-0.0404034	0.99727	46058	down in SFCs only
Sply	-0.00757198	0.985676	0.0676156	0.893317	46059	Adj p >= 0.05 in both
lwr	-0.363817	0.151974	0.0587217	0.982857	33226	Adj p >= 0.05 in both
l(2)05714	-0.383638	0.262308	-0.0600264	0.918622	46066	Adj p >= 0.05 in both
Hmgs	-0.192328	0.456652	0.0520339	0.99727	44154	Adj p >= 0.05 in both
ATPsynG	-1.00607	0.00243268	-0.0742889	0.878588	46069	down in SFCs only
CG10939	-0.190223	0.561184	-0.0275332	0.99727	44155	Adj p >= 0.05 in both
CCT5	-0.39464	0.20467	-0.0128413	0.99727	36308	Adj p >= 0.05 in both
DCTN3-p24	-0.172387	0.618787	0.03207	0.99727	46074	Adj p >= 0.05 in both
Sec61beta	-1.53402	2.89188e-09	-0.438081	0.251685	46080	down in SFCs only
MFS14	0.34775	0.359521	-0.0335825	0.97588	46085	Adj p >= 0.05 in both
Nup214	-0.0779314	0.84296	0.0617795	0.954618	46091	Adj p >= 0.05 in both
Pfdn2	-0.622615	0.0271862	-0.00964325	0.99727	46121	down in SFCs only
Srp54k	-0.525186	0.0391004	-0.056265	0.992041	38593	down in SFCs only
atms	-0.392879	0.298573	0.0326349	0.99727	40593	Adj p >= 0.05 in both
simj	0.650641	0.076182	0.0964146	0.739256	39212	Adj p >= 0.05 in both
sqz	-0.00732246	0.986135	-0.0289246	0.969585	42300	Adj p >= 0.05 in both
ppan	0.414702	0.176387	0.0412791	0.99727	42502	Adj p >= 0.05 in both
Xe7	-0.0420031	0.908843	-0.0536748	0.980545	40699	Adj p >= 0.05 in both
Ref1	-0.0725726	0.818261	-0.160674	0.714447	44029	Adj p >= 0.05 in both
l(3)02640	-0.268221	0.302448	-0.0406848	0.99727	46140	Adj p >= 0.05 in both
TrpRS	-0.206477	0.465058	-0.023577	0.99727	45399	Adj p >= 0.05 in both
Chchd3	-0.334131	0.188035	-0.0674693	0.97446	43672	Adj p >= 0.05 in both
unc-45	-0.452924	0.221999	0.0219452	0.99727	44910	Adj p >= 0.05 in both
Gug	0.825084	0.0295562	0.0142437	0.99727	46156	up in SFCs only
l(3)04053	-0.0635053	0.834047	0.00385453	0.99727	46158	Adj p >= 0.05 in both
l(3)05822	0.188376	0.567261	0.0229689	0.99727	47260	Adj p >= 0.05 in both
sinu	0.29303	0.430285	-0.0114122	0.99727	46187	Adj p >= 0.05 in both
Spn	0.556553	0.0654353	0.0472608	0.99727	46194	Adj p >= 0.05 in both
msn	0.300399	0.387613	-0.00203996	0.99727	44030	Adj p >= 0.05 in both
l(3)07882	0.156842	0.596266	-0.0301204	0.99727	46201	Adj p >= 0.05 in both
SsRbeta	-0.487103	0.0282131	0.00532244	0.99727	39768	down in SFCs only
Sas-4	-0.00811078	0.986749	0.00842005	0.99727	40859	Adj p >= 0.05 in both
dia	0.160132	0.586427	-0.0341893	0.99727	35340	Adj p >= 0.05 in both
cue	0.746644	0.0291547	0.116077	0.695789	38174	up in SFCs only
fbl	0.205948	0.441626	0.0318237	0.99727	46234	Adj p >= 0.05 in both
bol	-0.220594	0.400147	-0.0205231	0.904427	39049	Adj p >= 0.05 in both
pelo	-0.0825489	0.81502	-0.0398655	0.99727	34286	Adj p >= 0.05 in both
blw	-0.000184735	0.993136	0.0176214	0.99727	37617	Adj p >= 0.05 in both
eff	-0.450877	0.0526851	-0.21955	0.555016	41785	Adj p >= 0.05 in both
heph	0.602354	0.130175	0.0247438	0.99727	48571	Adj p >= 0.05 in both
jar	0.788978	0.0812996	0.0310135	0.993649	42889	Adj p >= 0.05 in both
ox	-0.173683	0.630474	-0.0395771	0.988768	45401	Adj p >= 0.05 in both
poe	1.34044	0.00399953	0.122206	0.320648	46243	up in SFCs only
scat	0.341201	0.16497	0.0818827	0.935379	47942	Adj p >= 0.05 in both
ken	0.112561	0.774218	0.0296037	0.99727	37785	Adj p >= 0.05 in both
Sema1a	0.287823	0.414581	-0.0221017	0.993241	34192	Adj p >= 0.05 in both
Sema2a	1.115	0.0189537	0.0183706	0.99727	36846	up in SFCs only
RpL13	-0.669631	0.02612	0.00151902	0.997907	34329	down in SFCs only
Dif	-0.0634503	0.879217	-0.0210731	0.99727	35045	Adj p >= 0.05 in both
Obp19d	2.78284	0.000539653	0.0249294	0.941358	33040	up in SFCs only
RpS4	-0.562178	0.0900471	0.0101454	0.99727	39484	Adj p >= 0.05 in both
RyR	0.00871464	0.985187	-0.00902954	0.99727	49090	Adj p >= 0.05 in both
Snap25	0.197097	0.428651	-0.00214327	0.99727	3355084	Adj p >= 0.05 in both
TfIIA-L	0.0748541	0.80634	0.106731	0.852478	43284	Adj p >= 0.05 in both
Taf12	-0.498842	0.106974	-0.0839606	0.901291	41406	Adj p >= 0.05 in both
Taf11	-0.69986	0.00688527	-0.0871169	0.89354	34293	down in SFCs only
l(2)efl	0.482561	0.214558	0.0223635	0.99727	37744	Adj p >= 0.05 in both
Alg3	-0.59651	0.0850318	0.00316538	0.99727	37754	Adj p >= 0.05 in both
babo	-0.0157608	0.970753	-0.0166771	0.99727	35900	Adj p >= 0.05 in both
Rsf1	-0.0529591	0.886355	-0.0101821	0.99727	34370	Adj p >= 0.05 in both
Uch-L5	-0.0438797	0.908852	-0.0299148	0.99727	39102	Adj p >= 0.05 in both
vers	0.0424463	0.92138	-0.0139931	0.99727	39374	Adj p >= 0.05 in both
Stt3B	-0.108022	0.741162	-0.0418508	0.99727	43005	Adj p >= 0.05 in both
ND-ACP	-0.317932	0.218691	-0.141713	0.78173	38154	Adj p >= 0.05 in both
ND-SGDH	-0.567533	0.024535	-0.04116	0.99727	46260	down in SFCs only
PR-Set7	0.70886	0.0934969	0.0013214	0.997907	41743	Adj p >= 0.05 in both
l(3)neo43	0.203733	0.572704	-0.0116803	0.99727	41851	Adj p >= 0.05 in both
Ssdp	-0.094784	0.795505	-0.00364025	0.99727	42177	Adj p >= 0.05 in both
SrpRbeta	0.127146	0.719242	0.051009	0.97446	47283	Adj p >= 0.05 in both
etaTry	-0.601801	0.130893	-0.00969299	0.99727	36217	Adj p >= 0.05 in both
thetaTry	-1.2357	0.000437119	-1.47709	6.37312e-05	36218	congruently down
zetaTry	-0.0766454	0.83804	-0.0277409	0.967065	36216	Adj p >= 0.05 in both
Smyd3	-1.16381	2.91046e-06	-0.0188505	0.99727	44554	down in SFCs only
cpb	-0.0889654	0.770752	0.0386786	0.99727	33346	Adj p >= 0.05 in both
Cdc37	-0.574245	0.0156757	-0.057043	0.991317	38232	down in SFCs only
Cyp4d2	0.203502	0.572704	-0.0257515	0.99727	31192	Adj p >= 0.05 in both
Trp1	0.00193887	0.997688	-0.0300471	0.99727	34333	Adj p >= 0.05 in both
e(r)	0.119823	0.749149	-0.0101077	0.99727	43951	Adj p >= 0.05 in both
fng	0.106967	0.780078	-0.0156955	0.99727	40314	Adj p >= 0.05 in both
fra	0.210949	0.564508	-0.0193463	0.99727	36377	Adj p >= 0.05 in both
ine	0.441368	0.270421	-0.00468368	0.99727	33659	Adj p >= 0.05 in both
Iswi	0.339185	0.348518	0.11039	0.550713	36390	Adj p >= 0.05 in both
Klp3A	-0.46726	0.0835613	0.412349	0.25557	31240	Adj p >= 0.05 in both
La	-0.0186803	0.965708	-0.0665769	0.958089	35305	Adj p >= 0.05 in both
lark	-0.0949574	0.795252	0.0043085	0.99727	38811	Adj p >= 0.05 in both
Zyx	-0.163571	0.646063	-0.0160132	0.99727	317824	Adj p >= 0.05 in both
Mad	0.358182	0.192068	0.0070064	0.99727	33529	Adj p >= 0.05 in both
Med	0.017392	0.977237	0.0653523	0.968629	43725	Adj p >= 0.05 in both
Mef2	0.00822981	0.986342	0.000338358	0.99953	36032	Adj p >= 0.05 in both
Mlh1	-0.268531	0.46258	0.0143287	0.99727	35796	Adj p >= 0.05 in both
Pms2	0.05748	0.888519	-0.0229468	0.99727	36705	Adj p >= 0.05 in both
Moe	0.533564	0.176724	0.0544137	0.897159	31816	Adj p >= 0.05 in both
msi	0.528313	0.201764	0.0162636	0.99727	43087	Adj p >= 0.05 in both
Mvl	0.10767	0.772998	0.0469264	0.979615	42490	Adj p >= 0.05 in both
insc	-0.124653	0.731632	-0.0274787	0.99727	37355	Adj p >= 0.05 in both
Nos	-0.173486	0.351429	-0.0175706	0.77563	34495	Adj p >= 0.05 in both
pav	0.292369	0.379467	-0.0207555	0.99727	38515	Adj p >= 0.05 in both
Pdh	0.113226	0.665399	0.00924708	0.99727	39812	Adj p >= 0.05 in both
EbpIII	2.66361	1.15759e-11	0.0343656	0.99727	49821	up in SFCs only
repo	0.0449037	0.894946	-0.00484086	0.99727	47285	Adj p >= 0.05 in both
RnrL	0.585162	0.0900471	0.564331	0.233329	34392	Adj p >= 0.05 in both
RnrS	0.348236	0.257179	0.114486	0.77563	36280	Adj p >= 0.05 in both
rost	0.29422	0.40617	-0.021347	0.99727	34222	Adj p >= 0.05 in both
Syx5	-0.0605099	0.861724	0.0165969	0.99727	34966	Adj p >= 0.05 in both
2023-09-01	-0.0551126	0.884612	0.00225771	0.99727	33114	Adj p >= 0.05 in both
Snr1	-0.402619	0.198262	-0.0351316	0.99727	40657	Adj p >= 0.05 in both
Tig	0.0487571	0.903624	0.00570146	0.99727	33896	Adj p >= 0.05 in both
twin	0.107738	0.741162	-0.000473266	0.999138	42880	Adj p >= 0.05 in both
tsr	-0.906918	0.0035762	-0.00569223	0.99727	37841	down in SFCs only
Wee1	0.589491	0.0947975	0.0158377	0.99727	33965	Adj p >= 0.05 in both
wts	0.327395	0.289509	-0.0370673	0.99727	43651	Adj p >= 0.05 in both
alpha-Man-IIa	0.740924	0.0024514	0.178124	0.656535	41126	up in SFCs only
Arp6	-0.673795	0.0370776	-0.0514356	0.975182	32514	down in SFCs only
Arp2	0.308701	0.242004	0.0257576	0.99727	32623	Adj p >= 0.05 in both
Arp1	-0.362707	0.255939	-0.0095465	0.99727	41566	Adj p >= 0.05 in both
ana	-0.0543958	0.823046	-0.0180223	0.822963	35913	Adj p >= 0.05 in both
Ank	0.346371	0.246623	-0.00684278	0.99727	43770	Adj p >= 0.05 in both
PhKgamma	0.725341	0.0143578	0.128573	0.771204	32120	up in SFCs only
ctp	-0.0381542	0.914132	-0.0553846	0.99727	31405	Adj p >= 0.05 in both
dhd	-0.0745394	0.878844	-0.0392496	0.99727	31444	Adj p >= 0.05 in both
DNApol-alpha50	0.166638	0.64922	0.0177487	0.99727	38942	Adj p >= 0.05 in both
Dp	0.448661	0.0715116	-0.0441316	0.99727	36461	Adj p >= 0.05 in both
E2f1	0.438118	0.263044	0.00484412	0.99727	42550	Adj p >= 0.05 in both
Fdh	0.0728056	0.804723	0.00603619	0.99953	41311	Adj p >= 0.05 in both
Fdx1	-0.202548	0.561415	-0.00859978	0.99727	39070	Adj p >= 0.05 in both
Gip	-0.314666	0.248746	-0.0554211	0.987031	31960	Adj p >= 0.05 in both
Hem	0.0275775	0.946675	-0.0319232	0.99727	40462	Adj p >= 0.05 in both
Irbp	0.0882763	0.812788	0.0730999	0.914301	117419	Adj p >= 0.05 in both
BRWD3	0.486407	0.146706	0.0992506	0.77563	42898	Adj p >= 0.05 in both
mRpL12	-0.493535	0.144888	-0.103326	0.75332	44326	Adj p >= 0.05 in both
Gem3	-0.010766	0.979988	-0.0471279	0.969585	39195	Adj p >= 0.05 in both
nmo	0.273768	0.455218	-0.00801657	0.99727	38890	Adj p >= 0.05 in both
oaf	0.362804	0.333677	-0.00833519	0.99727	33435	Adj p >= 0.05 in both
CG4038	-0.125057	0.734457	-0.0173881	0.99727	37397	Adj p >= 0.05 in both
Pp2B-14D	0.366007	0.293927	0.0658519	0.886772	32624	Adj p >= 0.05 in both
Pxn	0.152538	0.638347	-0.014863	0.99727	38326	Adj p >= 0.05 in both
Ret	-0.240154	0.0070161	-0.0178319	0.131139	43875	down in SFCs only
Ser6	-1.36168	0.0189446	-0.0324613	0.954164	33073	down in SFCs only
Taf2	0.216393	0.437227	0.0612627	0.97446	39164	Adj p >= 0.05 in both
Tis11	0.20842	0.57086	-0.00703156	0.99727	32222	Adj p >= 0.05 in both
AcCoAS	0.400788	0.223634	0.0128621	0.99727	40348	Adj p >= 0.05 in both
Aldh	-0.399669	0.103136	-0.0137533	0.99727	34256	Adj p >= 0.05 in both
Ance	-0.0527519	0.895981	-0.0169651	0.99727	34805	Adj p >= 0.05 in both
AttA	0.240117	0.4664	-0.00796741	0.99727	36636	Adj p >= 0.05 in both
CalpA	0.129282	0.73318	0.022354	0.99727	37232	Adj p >= 0.05 in both
Cdc27	0.38322	0.193432	0.259329	0.483833	38798	Adj p >= 0.05 in both
Dh44	-4.50252	0.000122544	0.029348	0.457596	41170	down in SFCs only
Trl	0.0158084	0.976001	0.012386	0.99727	2768981	Adj p >= 0.05 in both
Fkbp39	-0.186612	0.562351	-0.0250805	0.99727	41860	Adj p >= 0.05 in both
Gp150	0.670292	0.125492	0.013301	0.99727	37549	Adj p >= 0.05 in both
Hsp70Ab	0.463506	0.221135	0.519029	0.297711	44920	Adj p >= 0.05 in both
Hsp70Ab	0.463506	0.221135	-0.000330557	0.99727	44920	Adj p >= 0.05 in both
Hsp70Ab	0.0184495	0.851999	0.519029	0.297711	44920	Adj p >= 0.05 in both
Hsp70Ab	0.0184495	0.851999	-0.000330557	0.99727	44920	Adj p >= 0.05 in both
Hsp70Ba	0.106651	0.779506	0.045862	0.785865	44921	Adj p >= 0.05 in both
Hsp70Ba	0.106651	0.779506	1.49158	0.0965299	44921	Adj p >= 0.05 in both
Hsp70Ba	1.44655	0.0258289	0.045862	0.785865	44921	up in SFCs only
Hsp70Ba	1.44655	0.0258289	1.49158	0.0965299	44921	up in SFCs only
Nca	-0.0800239	0.837267	0.0145546	0.99727	40186	Adj p >= 0.05 in both
Nmda1	0.289375	0.271586	0.25815	0.4881	36419	Adj p >= 0.05 in both
Odc1	0.15575	0.665676	0.835295	0.0881943	35766	Adj p >= 0.05 in both
Odc2	1.13478	0.0604024	0.00772222	0.99727	35767	Adj p >= 0.05 in both
RpL11	-0.84545	0.00224826	0.00698696	0.99727	37235	down in SFCs only
Sap47	-0.0211407	0.962454	0.0500868	0.971071	41938	Adj p >= 0.05 in both
nSyb	-0.0710038	0.796719	0.009654	0.99727	38196	Adj p >= 0.05 in both
Syx1A	-0.0675219	0.833857	-0.0185569	0.972013	42854	Adj p >= 0.05 in both
TfIIA-S	-0.421649	0.166122	-0.0396088	0.99727	42822	Adj p >= 0.05 in both
TpnC41C	4.13145	5.83577e-21	-0.00449669	0.99727	35473	up in SFCs only
bcn92	-0.12036	0.742668	0.0344893	0.99727	31186	Adj p >= 0.05 in both
Cdc2rk	-0.363844	0.210143	0.00789759	0.99727	36051	Adj p >= 0.05 in both
igl	-0.0575107	0.819187	-0.00941306	0.99727	36681	Adj p >= 0.05 in both
klu	-0.0978154	0.668255	-0.0190977	0.77563	39228	Adj p >= 0.05 in both
MED20	-0.166686	0.654394	-0.00501759	0.99727	43952	Adj p >= 0.05 in both
l(2)dtl	-0.0311469	0.939899	-0.0150676	0.99727	46326	Adj p >= 0.05 in both
Pex1	-0.14565	0.668896	0.0022526	0.997907	45460	Adj p >= 0.05 in both
mtd	0.786935	0.0297484	0.021842	0.99727	45467	up in SFCs only
ATP6	0.0944145	0.744851	-0.010177	0.99727	19893539	Adj p >= 0.05 in both
COX1	0.207976	0.569211	-0.00181873	0.99727	19893533	Adj p >= 0.05 in both
COX2	0.0456453	0.91806	0.00174127	0.99727	19893535	Adj p >= 0.05 in both
COX3	0.0167241	0.832468	-0.0118903	0.99727	19893540	Adj p >= 0.05 in both
CYTB	-0.0452488	0.90474	-0.0206565	0.987031	19893556	Adj p >= 0.05 in both
ND1	2.36627	1.21203e-06	0.00529504	0.99727	19893558	up in SFCs only
ND3	0.0798289	0.759169	-0.0196695	0.823433	19893542	Adj p >= 0.05 in both
ND5	1.36964	0.0152083	0.0207765	0.99727	19893549	up in SFCs only
ND6	0.226244	0.334716	-0.00110869	0.99727	19893555	Adj p >= 0.05 in both
not	0.305603	0.353684	0.0610436	0.940393	40030	Adj p >= 0.05 in both
nuf	0.278814	0.38955	0.0321796	0.99727	39572	Adj p >= 0.05 in both
pck	0.138527	0.706681	-0.00175064	0.99727	31101	Adj p >= 0.05 in both
pnut	0.159069	0.599381	-0.00426663	0.99727	35801	Adj p >= 0.05 in both
sced	0.309818	0.346428	-0.0357004	0.99727	35564	Adj p >= 0.05 in both
shot	0.960013	0.051302	0.0141168	0.99727	36542	Adj p >= 0.05 in both
alien	-0.380185	0.226376	0.0167392	0.99727	34225	Adj p >= 0.05 in both
Arf102F	-0.258931	0.434615	-0.00444623	0.99727	43823	Adj p >= 0.05 in both
Arf51F	0.0797192	0.846688	-0.0297175	0.99727	36699	Adj p >= 0.05 in both
Bgb	-0.00972602	0.983985	0.0149835	0.99727	38198	Adj p >= 0.05 in both
Mtor	0.103568	0.727607	-0.137183	0.771204	36264	Adj p >= 0.05 in both
CASK	0.567567	0.0443913	0.0850386	0.893368	42567	up in SFCs only
Cdk5	-0.0126563	0.978366	-0.00161167	0.997907	36727	Adj p >= 0.05 in both
Idgf6	-0.0502871	0.87511	-0.00252268	0.997907	36868	Adj p >= 0.05 in both
Chi	-0.262875	0.262308	0.0404081	0.99727	37837	Adj p >= 0.05 in both
cnn	0.616668	0.102843	0.00357352	0.99727	36491	Adj p >= 0.05 in both
Cp1	-0.174314	0.624297	0.0960667	0.738958	36546	Adj p >= 0.05 in both
Cyp6a9	-0.909213	0.0728198	0.0183707	0.99727	36663	Adj p >= 0.05 in both
Cyp6a8	-0.0299221	0.917162	-0.00549384	0.99727	36666	Adj p >= 0.05 in both
Cyp6a22	-0.0827484	0.826406	-0.0155691	0.99727	49847	Adj p >= 0.05 in both
Deaf1	0.232946	0.502533	-0.00252899	0.99727	40164	Adj p >= 0.05 in both
Dhc93AB	-0.216412	0.150078	-0.0147493	0.825798	42485	Adj p >= 0.05 in both
Dhc98D	-0.207847	0.122452	-0.0157737	0.68991	43379	Adj p >= 0.05 in both
Elal	0.439962	0.244961	-0.0218448	0.99727	42970	Adj p >= 0.05 in both
Esp	-0.570385	0.159925	-0.0907797	0.56321	42962	Adj p >= 0.05 in both
Fkbp12	-0.692022	0.00399638	-0.0114152	0.99727	37214	down in SFCs only
Gycalpha99B	-0.21012	0.501273	0.00822872	0.99727	43493	Adj p >= 0.05 in both
His4r	0.0893119	0.820075	-0.00201941	0.99727	41773	Adj p >= 0.05 in both
His4r	0.0893119	0.820075	-0.00309639	0.251685	41773	Adj p >= 0.05 in both
His4r	0.0893119	0.820075	-0.026415	0.99727	41773	Adj p >= 0.05 in both
His4r	0.0893119	0.820075	-0.916124	0.122542	41773	Adj p >= 0.05 in both
imd	0.046209	0.916167	-0.0314476	0.99727	44339	Adj p >= 0.05 in both
MAPk-Ak2	0.147943	0.613022	-0.00622652	0.99727	44573	Adj p >= 0.05 in both
Calx	0.0512366	0.886905	0.0371407	0.99727	42481	Adj p >= 0.05 in both
Nrx-IV	-0.00738516	0.983985	-0.0124656	0.99727	39387	Adj p >= 0.05 in both
Hf	1.02814	0.0154638	0.0761589	0.764633	44038	up in SFCs only
Ask1	0.115233	0.715713	0.141094	0.749627	42366	Adj p >= 0.05 in both
Ptp69D	-0.0127951	0.978838	-0.743593	0.132009	39443	Adj p >= 0.05 in both
Rab2	0.178205	0.558637	0.0433686	0.99727	35577	Adj p >= 0.05 in both
Rab5	0.0172103	0.966454	0.010771	0.99727	33418	Adj p >= 0.05 in both
Rac2	0.0985223	0.808248	0.0235992	0.99727	38831	Adj p >= 0.05 in both
Rel	0.0691558	0.851273	0.0569712	0.97446	41087	Adj p >= 0.05 in both
Rho1	0.322189	0.385113	0.0736373	0.779609	36775	Adj p >= 0.05 in both
Rlb1	-0.172863	0.639063	-0.0334955	0.99727	41139	Adj p >= 0.05 in both
mRpL47	-1.08943	0.000229086	-0.113511	0.771204	41141	down in SFCs only
Rnp4F	0.398104	0.174634	0.0335503	0.99727	31448	Adj p >= 0.05 in both
RpL7A	-0.216826	0.525132	-0.0291161	0.99727	31588	Adj p >= 0.05 in both
SdhB	-0.180097	0.553254	0.0180601	0.99727	35590	Adj p >= 0.05 in both
2023-09-02	-0.309697	0.259076	-0.0638612	0.968629	42438	Adj p >= 0.05 in both
Spat	0.815241	0.00312712	0.00360862	0.99727	31587	up in SFCs only
Sptr	-0.060901	0.868103	-0.059854	0.971287	31781	Adj p >= 0.05 in both
Sr-CI	-0.270345	0.336735	-0.0251024	0.837699	33621	Adj p >= 0.05 in both
Su(Tpl)	0.124078	0.750573	-0.00688323	0.99727	40171	Adj p >= 0.05 in both
Tie	-0.146044	0.611989	-0.0300313	0.771204	38559	Adj p >= 0.05 in both
Uggt	0.135128	0.69191	0.108321	0.77563	40055	Adj p >= 0.05 in both
Vm32E	-3.05884	8.12313e-14	-1.75796	0.000158829	34558	congruently down
CG4278	-0.572046	0.084258	-0.00551582	0.99727	34970	Adj p >= 0.05 in both
barr	0.581386	0.0563822	0.141557	0.68991	35287	Adj p >= 0.05 in both
bif	0.326445	0.185925	-0.00421643	0.99727	32119	Adj p >= 0.05 in both
cher	0.405034	0.206754	0.0201311	0.99727	42066	Adj p >= 0.05 in both
fax	0.784308	0.0945785	0.0316917	0.97588	39826	Adj p >= 0.05 in both
Oda	0.171161	0.623983	-0.00126285	0.997907	36307	Adj p >= 0.05 in both
Hel25E	0.117386	0.70495	0.0144387	0.99727	33781	Adj p >= 0.05 in both
prod	0.00469818	0.991225	0.0173116	0.99727	37187	Adj p >= 0.05 in both
mof	0.0250141	0.959507	0.0042536	0.99727	31518	Adj p >= 0.05 in both
mia	-0.106074	0.673617	0.0121335	0.99727	40667	Adj p >= 0.05 in both
mirr	-0.0877596	0.704236	-0.00690198	0.99727	39441	Adj p >= 0.05 in both
noi	0.00739968	0.984635	0.0410031	0.99727	40678	Adj p >= 0.05 in both
RhoL	-0.0843322	0.835888	-0.00331101	0.99727	41136	Adj p >= 0.05 in both
sty	0.129324	0.708747	-0.0133677	0.99727	38424	Adj p >= 0.05 in both
sun	-0.536512	0.0926446	-0.125953	0.704405	44046	Adj p >= 0.05 in both
tilB	-0.114365	0.71269	-0.0124533	0.99727	33130	Adj p >= 0.05 in both
tim	0.438675	0.272244	0.00634938	0.99727	33571	Adj p >= 0.05 in both
Vps26	0.514923	0.119848	0.02762	0.99727	31144	Adj p >= 0.05 in both
CG13397	0.195747	0.450371	0.169713	0.685425	46386	Adj p >= 0.05 in both
CG11899	-0.0786391	0.839583	-0.0329341	0.99727	46391	Adj p >= 0.05 in both
Ahcy	-0.676831	0.0412342	-0.0785847	0.862475	32471	down in SFCs only
Cp7Fa	-0.299898	0.398554	-1.69611	3.2518e-05	3885650	down in starved AFCs only
Cp7Fb	-1.19987	0.00233578	-1.69847	3.77998e-05	31785	congruently down
Cp7Fc	-0.658348	0.135766	-1.44482	0.0250816	31786	down in starved AFCs only
Cyp4e2	0.101993	0.790806	-0.0228602	0.99727	35822	Adj p >= 0.05 in both
His3.3B	-0.876678	0.00068122	0.00709219	0.99727	31848	down in SFCs only
His3.3B	-0.876678	0.00068122	-0.131386	0.747871	31848	down in SFCs only
Hr38	-0.0343421	0.889672	-0.0111112	0.982857	35332	Adj p >= 0.05 in both
Mcm2	0.00786226	0.985676	0.111937	0.724129	40973	Adj p >= 0.05 in both
Mlp84B	0.936217	0.0492086	0.00512153	0.99727	40849	up in SFCs only
Mtk	-0.0400597	0.916949	-0.0116525	0.99727	36708	Adj p >= 0.05 in both
Ost48	-0.439506	0.174271	-0.0249708	0.99727	31849	Adj p >= 0.05 in both
Pglym78	-0.229907	0.350356	0.0395234	0.99727	43447	Adj p >= 0.05 in both
Psi	0.316471	0.360304	0.00931325	0.99727	36889	Adj p >= 0.05 in both
Roe1	-0.068118	0.832589	-0.128934	0.779609	36508	Adj p >= 0.05 in both
Set	0.294289	0.305467	0.0942193	0.837699	41844	Adj p >= 0.05 in both
CG14630	-0.851179	0.00819487	-0.106785	0.749643	44620	down in SFCs only
Hydr2	0.293882	0.345457	-0.00496793	0.99727	33532	Adj p >= 0.05 in both
CG2846	-0.678777	0.0300501	-0.0203869	0.99727	40936	down in SFCs only
CG2678	-0.346051	0.344868	0.00923118	0.99727	40937	Adj p >= 0.05 in both
betaggt-I	0.181061	0.559138	-0.0577727	0.969856	33704	Adj p >= 0.05 in both
iotaTry	-0.266164	0.469142	-0.0484511	0.893368	36223	Adj p >= 0.05 in both
Ag5r	0.234147	0.521738	-0.0270549	0.99727	44631	Adj p >= 0.05 in both
AhcyL2	-0.0194826	0.966497	0.0210013	0.99727	42043	Adj p >= 0.05 in both
CCT3	-0.127517	0.700531	0.0619551	0.968629	42029	Adj p >= 0.05 in both
CkIalpha	0.300731	0.41915	-0.00587596	0.99727	32221	Adj p >= 0.05 in both
CkIIalpha-i1	0.233358	0.526044	0.0252981	0.99727	39721	Adj p >= 0.05 in both
cype	-0.237652	0.484713	-0.0435367	0.982857	46040	Adj p >= 0.05 in both
Cyp4d8	0.305121	0.406889	-0.0155796	0.99727	38841	Adj p >= 0.05 in both
Cyp4e1	0.175064	0.562351	-0.00538859	0.99727	44632	Adj p >= 0.05 in both
Cyp4e3	0.27344	0.41347	-0.0014541	0.99727	34291	Adj p >= 0.05 in both
Cyp4ae1	-0.234874	0.521007	0.0506344	0.884173	31193	Adj p >= 0.05 in both
Cyp4p1	0.90786	0.0257895	0.0895229	0.699408	45524	up in SFCs only
Cyp9b1	-0.0357853	0.895867	0.00362017	0.99727	35634	Adj p >= 0.05 in both
Cyp9b2	-0.0561042	0.891592	-0.121423	0.685425	35635	Adj p >= 0.05 in both
Cyp9c1	-0.136926	0.719121	-0.0143705	0.99727	37941	Adj p >= 0.05 in both
Ddx1	-0.0105663	0.978714	0.0107652	0.99727	40457	Adj p >= 0.05 in both
eIF4E1	-0.0218045	0.95976	-0.000983009	0.998429	45525	Adj p >= 0.05 in both
Fer2LCH	-0.00018092	0.997688	0.18993	0.550713	44965	Adj p >= 0.05 in both
Fer1HCH	-0.629352	0.00614726	0.0336161	0.99727	46415	down in SFCs only
glec	0.325216	0.390114	-0.00449539	0.99727	42571	Adj p >= 0.05 in both
Hr78	-0.365033	0.212592	-0.00926353	0.99727	40378	Adj p >= 0.05 in both
Hr96	0.390452	0.169136	-0.0251881	0.99727	42993	Adj p >= 0.05 in both
Hsp60A	-0.247814	0.356446	-0.0509076	0.99727	32045	Adj p >= 0.05 in both
Diap2	-0.0454318	0.899055	0.0284514	0.99727	36748	Adj p >= 0.05 in both
Nap1	-0.0958998	0.793291	0.0285837	0.99727	37798	Adj p >= 0.05 in both
Nf1	0.638761	0.163055	0.0205027	0.99727	43149	Adj p >= 0.05 in both
Orc2	-0.140215	0.697242	0.0132042	0.99727	41703	Adj p >= 0.05 in both
Orc5	-0.125885	0.742776	0.0124813	0.99727	34794	Adj p >= 0.05 in both
Pi3K59F	-0.189113	0.573102	0.0374485	0.99727	37733	Adj p >= 0.05 in both
Pi3K68D	0.108616	0.723493	-0.0276099	0.99727	39329	Adj p >= 0.05 in both
Pi3K92E	0.262997	0.47617	0.0245428	0.99727	42446	Adj p >= 0.05 in both
Rpt2	-0.236987	0.402992	0.0377035	0.99727	42828	Adj p >= 0.05 in both
Rpn10	-0.358407	0.167785	-0.0129426	0.99727	40388	Adj p >= 0.05 in both
Rala	0.0287158	0.953897	-0.0677746	0.909809	31332	Adj p >= 0.05 in both
RpL22	-0.450632	0.174497	0.0164092	0.99727	31022	Adj p >= 0.05 in both
Shark	0.15044	0.649069	0.0215619	0.99727	44353	Adj p >= 0.05 in both
Shc	-0.252287	0.422932	0.0521787	0.97446	44052	Adj p >= 0.05 in both
Srp19	-0.989134	0.000226768	-0.300389	0.428095	38815	down in SFCs only
Ssb-c31a	-0.611637	0.130007	-0.0165157	0.99727	34120	Adj p >= 0.05 in both
Try29F	-0.115794	0.641487	-0.00651217	0.99727	34226	Adj p >= 0.05 in both
Ubc2	0.415279	0.16987	0.0157729	0.99727	34487	Adj p >= 0.05 in both
Ubc4	-0.0505874	0.900593	0.0419822	0.99727	39133	Adj p >= 0.05 in both
abs	-0.0805785	0.817574	-0.0286322	0.99727	40530	Adj p >= 0.05 in both
CG15865	-0.0556574	0.839985	-0.0169903	0.936678	32641	Adj p >= 0.05 in both
CG5861	-0.129274	0.723191	-0.00403523	0.99727	34965	Adj p >= 0.05 in both
CG14906	-0.420958	0.19104	0.0249158	0.99727	42030	Adj p >= 0.05 in both
CG2034	-0.364213	0.271419	0.0153473	0.99727	38287	Adj p >= 0.05 in both
oxt	0.321138	0.175518	0.0560717	0.99727	38288	Adj p >= 0.05 in both
chn	0.248054	0.474351	0.004085	0.99727	36678	Adj p >= 0.05 in both
RabX1	-0.058896	0.893929	0.0426116	0.935737	44172	Adj p >= 0.05 in both
cutlet	-0.0543848	0.896882	0.00313485	0.99727	44637	Adj p >= 0.05 in both
dod	-0.616815	0.052422	-0.060912	0.970276	33111	Adj p >= 0.05 in both
glu	0.200485	0.502303	-0.00687871	0.99727	35001	Adj p >= 0.05 in both
jumu	0.37688	0.207333	0.0134085	0.99727	41265	Adj p >= 0.05 in both
kek1	-1.44696	0.01138	-0.0172155	0.99727	34688	down in SFCs only
ksr	0.40154	0.306518	0.0216533	0.99727	40660	Adj p >= 0.05 in both
Rme-8	0.376851	0.264494	0.103799	0.749627	35939	Adj p >= 0.05 in both
Cul1	0.78071	0.000309685	0.0661632	0.97446	35742	up in SFCs only
mbc	0.02936	0.951642	-0.0439011	0.97588	42817	Adj p >= 0.05 in both
nonA-l	0.130223	0.709378	0.00415334	0.99727	42026	Adj p >= 0.05 in both
RpS21	-0.897005	0.0121512	0.0647824	0.900913	33487	down in SFCs only
olf186-M	-0.324043	0.237013	-0.0431512	0.99727	37039	Adj p >= 0.05 in both
peng	-0.269308	0.354969	0.0548358	0.989241	33112	Adj p >= 0.05 in both
spag	-0.0855591	0.828293	-0.00168052	0.997907	43958	Adj p >= 0.05 in both
spel1	0.354393	0.292111	0.0887466	0.78832	34842	Adj p >= 0.05 in both
tos	0.354138	0.32409	-0.021174	0.99727	35119	Adj p >= 0.05 in both
tty	0.645136	0.15814	-0.0156967	0.99727	33109	Adj p >= 0.05 in both
unpg	-0.0651468	0.765507	-0.00182506	0.99727	35942	Adj p >= 0.05 in both
alpha-Est1	-0.125773	0.708501	0.0136134	0.99727	40909	Adj p >= 0.05 in both
alpha-Est10	0.0375572	0.930302	-0.0202374	0.99727	40896	Adj p >= 0.05 in both
alpha-Est2	0.144836	0.665275	0.00288165	0.99727	40908	Adj p >= 0.05 in both
alpha-Est3	0.435108	0.133136	-0.00432144	0.99727	40907	Adj p >= 0.05 in both
alpha-Est4	-0.574647	0.157492	-0.0114307	0.99727	40906	Adj p >= 0.05 in both
alpha-Est6	-0.17719	0.608692	-0.000978974	0.99727	40902	Adj p >= 0.05 in both
alpha-Est7	0.157983	0.659406	0.0436098	0.97446	40901	Adj p >= 0.05 in both
alpha-Est8	0.543269	0.194592	0.0334229	0.969585	40899	Adj p >= 0.05 in both
alpha-Est9	0.122054	0.741162	-0.0487647	0.698122	40897	Adj p >= 0.05 in both
dare	-0.442296	0.198716	0.000900487	0.99875	36203	Adj p >= 0.05 in both
Apc	0.362772	0.344868	-0.0178704	0.99727	44642	Adj p >= 0.05 in both
toc	0.676822	0.0233157	0.0323493	0.99727	33526	up in SFCs only
BEAF-32	0.26041	0.389672	0.00875975	0.99727	36645	Adj p >= 0.05 in both
CadN	-0.0605247	0.793941	-0.00859403	0.99727	35070	Adj p >= 0.05 in both
CanB2	0.0785761	0.824644	0.033181	0.99727	46456	Adj p >= 0.05 in both
SMC3	0.272162	0.345557	-0.0320591	0.99727	32627	Adj p >= 0.05 in both
Cdk8	0.32561	0.379763	0.0525037	0.900913	39157	Adj p >= 0.05 in both
Clp	-0.404196	0.201764	0.0129814	0.99727	33259	Adj p >= 0.05 in both
Cnx99A	0.46929	0.230329	0.0195451	0.99727	44643	Adj p >= 0.05 in both
Cpr	0.561969	0.00656719	0.0448925	0.99727	33883	up in SFCs only
CycB3	0.863472	0.0426566	0.0884306	0.640911	42971	up in SFCs only
Ugt36A1	-2.43788	4.42383e-13	-1.95787	2.68309e-08	44058	congruently down
Dref	0.518653	0.107718	0.085979	0.858647	34328	Adj p >= 0.05 in both
Cyp6a17	6.32962	2.40324e-06	-0.00201731	0.99727	45556	up in SFCs only
ktub	-0.0879344	0.709378	-0.0143942	0.960329	37400	Adj p >= 0.05 in both
Hmu	0.052698	0.884555	-0.0335983	0.99727	43294	Adj p >= 0.05 in both
Lis-1	0.34014	0.255939	0.0873575	0.878588	36791	Adj p >= 0.05 in both
RpL9	-0.966065	0.00265845	-0.0549456	0.968165	34526	down in SFCs only
p38a	-0.0829374	0.827867	0.0523322	0.968629	42866	Adj p >= 0.05 in both
Msr-110	0.954384	0.0760565	-0.0124883	0.99727	38629	Adj p >= 0.05 in both
Nak	0.0882903	0.790565	-0.13764	0.746846	35154	Adj p >= 0.05 in both
NetA	-0.189854	0.255432	-0.00970081	0.993649	32398	Adj p >= 0.05 in both
NetB	-0.0124373	0.917779	-0.00501675	0.97446	32400	Adj p >= 0.05 in both
nrv1	0.163359	0.572243	-0.067044	0.965011	33952	Adj p >= 0.05 in both
nrv2	-0.00579942	0.988665	-0.0202243	0.99727	33953	Adj p >= 0.05 in both
rin	0.376031	0.244032	0.0504941	0.975182	47998	Adj p >= 0.05 in both
P5cr	-0.469219	0.0831864	-0.0705079	0.9544	42284	Adj p >= 0.05 in both
Rab10	-0.0866496	0.802015	-0.0733164	0.928002	33025	Adj p >= 0.05 in both
Rab11	0.0674244	0.85728	0.0308313	0.99727	42501	Adj p >= 0.05 in both
Rab14	0.152245	0.646063	-0.050693	0.982857	34840	Adj p >= 0.05 in both
Rab19	-0.126518	0.700667	-0.00709809	0.99727	38930	Adj p >= 0.05 in both
Rab18	-0.185623	0.59027	-0.0180978	0.99727	44360	Adj p >= 0.05 in both
Rab7	-0.268025	0.377262	0.0485856	0.993649	42841	Adj p >= 0.05 in both
Rab6	-0.302422	0.310842	-0.0241844	0.99727	34636	Adj p >= 0.05 in both
Rbf	0.0767327	0.816632	0.0129773	0.99727	31027	Adj p >= 0.05 in both
Reg-5	-0.134802	0.717442	-0.0510134	0.958089	37968	Adj p >= 0.05 in both
RtGEF	0.137936	0.643576	0.00551895	0.99727	35306	Adj p >= 0.05 in both
HDAC1	-0.302001	0.303941	0.0529517	0.993649	38565	Adj p >= 0.05 in both
ScpX	-0.0351488	0.932547	0.0448068	0.99727	44183	Adj p >= 0.05 in both
Spx	0.121823	0.74823	0.0252043	0.99727	31558	Adj p >= 0.05 in both
TfIIEalpha	-0.331591	0.267989	-0.0127138	0.99727	39313	Adj p >= 0.05 in both
TfIIEbeta	-0.0698698	0.865649	-0.0204361	0.99727	38527	Adj p >= 0.05 in both
eIF3i	-0.360832	0.243505	-0.0398486	0.99727	33710	Adj p >= 0.05 in both
Vang	0.247332	0.484757	0.00044683	0.999642	35922	Adj p >= 0.05 in both
Drip	0.298442	0.400004	-0.0244125	0.97446	36236	Adj p >= 0.05 in both
apt	0.388623	0.310274	-0.0447419	0.946408	37734	Adj p >= 0.05 in both
ara	0.0336465	0.894674	-0.0102734	0.982857	39439	Adj p >= 0.05 in both
ast	-0.106486	0.773983	0.00774698	0.99727	33282	Adj p >= 0.05 in both
crq	0.322471	0.185898	0.181548	0.667254	33219	Adj p >= 0.05 in both
csul	0.166646	0.596957	-0.00613837	0.99727	36809	Adj p >= 0.05 in both
dah	0.159197	0.565827	0.0293271	0.99727	32459	Adj p >= 0.05 in both
dpa	0.159393	0.638828	0.507167	0.240672	35679	Adj p >= 0.05 in both
hrg	0.281301	0.433146	-0.00276272	0.99727	49636	Adj p >= 0.05 in both
Faa	1.77666	7.86699e-06	-0.0191903	0.99727	45577	up in SFCs only
lama	0.211001	0.454957	-0.0517239	0.99727	38610	Adj p >= 0.05 in both
lbm	0.0917993	0.741162	-0.00077125	0.99727	35623	Adj p >= 0.05 in both
mael	0.222819	0.468579	0.000757087	0.99953	40489	Adj p >= 0.05 in both
Vsp37A	-0.360691	0.260487	-0.0144303	0.99727	31006	Adj p >= 0.05 in both
Tom40	0.438018	0.210778	0.0137354	0.99727	44978	Adj p >= 0.05 in both
nompA	-0.0883004	0.625264	-0.0139661	0.822963	45587	Adj p >= 0.05 in both
pgc	0.178279	0.58966	-0.0758509	0.89354	5740599	Adj p >= 0.05 in both
phr6-4	1.14113	0.000636944	-0.043125	0.993649	35322	up in SFCs only
Sema1b	0.414111	0.167487	-0.0693874	0.939599	37007	Adj p >= 0.05 in both
smg	0.451746	0.193116	-0.0944028	0.771204	39034	Adj p >= 0.05 in both
vkg	0.392071	0.316976	0.0119441	0.99727	33726	Adj p >= 0.05 in both
vri	0.834775	0.0457752	-0.0126021	0.99727	33759	up in SFCs only
wun	-0.152713	0.64564	0.024705	0.99727	35966	Adj p >= 0.05 in both
fry	0.463678	0.201316	0.063943	0.886772	39122	Adj p >= 0.05 in both
ATPsynCF6	-0.104928	0.802015	-0.0332877	0.99727	42759	Adj p >= 0.05 in both
ATPsynD	-0.314213	0.272056	-0.0823463	0.901291	42291	Adj p >= 0.05 in both
Acer	0.129867	0.659264	-0.00590808	0.99727	34189	Adj p >= 0.05 in both
Alp4	0.863233	0.00327776	-0.0234729	0.99727	43671	up in SFCs only
CaMKI	-0.0454073	0.899545	0.0164064	0.99727	43792	Adj p >= 0.05 in both
Cdk4	-0.143257	0.650075	-0.0260088	0.99727	36854	Adj p >= 0.05 in both
PTP-ER	0.182309	0.590048	-0.0578117	0.958089	37461	Adj p >= 0.05 in both
Lgr1	-0.0551272	0.785322	-0.00482617	0.99727	42133	Adj p >= 0.05 in both
Ipp	-0.227155	0.466781	-0.033447	0.99727	41701	Adj p >= 0.05 in both
Lectin-galC1	-0.237329	0.501273	-0.0017135	0.99727	35216	Adj p >= 0.05 in both
NaPi-T	0.0558046	0.906348	-0.0401793	0.928002	36651	Adj p >= 0.05 in both
Nlp	-0.106274	0.766466	-0.0502016	0.97588	43560	Adj p >= 0.05 in both
Nurf-38	-0.484098	0.0920915	-0.067773	0.954012	37922	Adj p >= 0.05 in both
ATPsynO	-0.420825	0.18252	-0.0670754	0.928002	41845	Adj p >= 0.05 in both
Past1	0.0369351	0.914401	-0.00749952	0.99727	41569	Adj p >= 0.05 in both
Pdp1	0.439205	0.245788	-0.015367	0.99727	45588	Adj p >= 0.05 in both
Pitslre	0.00908055	0.961402	-0.0184831	0.99727	40292	Adj p >= 0.05 in both
Prosalpha5	-0.634359	0.0738219	-0.0467766	0.97446	36951	Adj p >= 0.05 in both
Ptpa	-0.471132	0.122786	-0.0452359	0.99727	33555	Adj p >= 0.05 in both
Rab4	0.0569253	0.87511	0.0276794	0.99727	36992	Adj p >= 0.05 in both
Reg-2	-0.127363	0.730166	0.00108526	0.998911	38075	Adj p >= 0.05 in both
RpL29	-1.31861	0.000849401	-0.0285938	0.99727	37430	down in SFCs only
sba	0.091414	0.818261	-0.0247856	0.99727	42824	Adj p >= 0.05 in both
Usp47	-0.0213359	0.960603	0.0756336	0.958089	38644	Adj p >= 0.05 in both
angel	-0.818506	0.00179091	-0.0841244	0.903551	37748	down in SFCs only
dos	-0.0556674	0.890893	-0.0112896	0.99727	38321	Adj p >= 0.05 in both
fz2	0.0960452	0.783784	0.000595609	0.998258	40090	Adj p >= 0.05 in both
Stat92E	0.362845	0.225314	-0.0604877	0.967061	42428	Adj p >= 0.05 in both
Pino	0.348722	0.304196	0.0327359	0.99727	33288	Adj p >= 0.05 in both
Dyrk2	-0.0750469	0.849586	-0.0876831	0.78832	34831	Adj p >= 0.05 in both
l(2)k10201	-0.471067	0.193986	-0.0414451	0.982857	48373	Adj p >= 0.05 in both
stnA	-0.158635	0.480155	-0.0175896	0.892254	3355164	Adj p >= 0.05 in both
snRNP-U1-70K	0.184241	0.464653	0.0143347	0.99727	33982	Adj p >= 0.05 in both
smid	0.437069	0.143159	0.0329719	0.99727	38824	Adj p >= 0.05 in both
sktl	-0.0372462	0.900593	-0.0754593	0.9544	37356	Adj p >= 0.05 in both
cag	-0.125896	0.741162	0.0234139	0.99727	36157	Adj p >= 0.05 in both
ari-1	0.166181	0.659505	-0.0160818	0.99727	32796	Adj p >= 0.05 in both
CG5989	-0.725503	0.0161279	-0.0387675	0.99727	38984	down in SFCs only
Nelf-E	0.0344338	0.931337	-0.0161157	0.99727	38982	Adj p >= 0.05 in both
CG2187	-0.0103302	0.981047	0.016436	0.99727	43743	Adj p >= 0.05 in both
U2af38	-0.0799951	0.839979	-0.0407928	0.99727	33201	Adj p >= 0.05 in both
T3dh	0.226341	0.536482	-0.0231313	0.99727	37551	Adj p >= 0.05 in both
RpS3A	-0.437923	0.177662	0.0203666	0.99727	43768	Adj p >= 0.05 in both
Rga	0.0154835	0.967987	0.0486292	0.990454	40683	Adj p >= 0.05 in both
Rca1	0.263124	0.354969	0.114478	0.798944	33959	Adj p >= 0.05 in both
Pdk	0.32174	0.311852	-0.0693797	0.919271	35970	Adj p >= 0.05 in both
Ork1	0.0859799	0.826406	0.0362071	0.99727	32020	Adj p >= 0.05 in both
ND-75	-0.276965	0.356626	0.00771574	0.99727	31762	Adj p >= 0.05 in both
ND-23	-0.287	0.371006	-0.0317892	0.99727	44207	Adj p >= 0.05 in both
Mo25	0.0425075	0.907044	-0.00544791	0.99727	39858	Adj p >= 0.05 in both
Mcm5	0.12466	0.708501	0.638193	0.0753206	41296	Adj p >= 0.05 in both
Max	-0.153443	0.668895	0.00484635	0.99727	40095	Adj p >= 0.05 in both
RpL14	-0.62284	0.11465	-0.0141078	0.99727	38983	Adj p >= 0.05 in both
Lk6	0.0402431	0.914132	0.0587846	0.97446	44672	Adj p >= 0.05 in both
COX5A	-0.542662	0.0439186	-0.335263	0.368073	41432	down in SFCs only
Atu	-0.651951	0.0109308	-0.0123485	0.99727	40684	down in SFCs only
AANAT1	-0.497184	0.165394	0.00744268	0.99727	37867	Adj p >= 0.05 in both
ATPsynB	-0.394519	0.163642	-0.0579815	0.97446	39143	Adj p >= 0.05 in both
qm	0.12988	0.728588	-0.0843407	0.776085	38816	Adj p >= 0.05 in both
lok	-0.0131474	0.987915	-0.00940406	0.99727	35288	Adj p >= 0.05 in both
colt	-0.518719	0.0781107	-0.072373	0.928002	33470	Adj p >= 0.05 in both
Smg5	0.0608085	0.885878	0.00665372	0.99727	34804	Adj p >= 0.05 in both
Surf4	0.202452	0.488014	0.0495887	0.99727	41864	Adj p >= 0.05 in both
Ser8	-0.10642	0.662372	-0.0234656	0.685425	36489	Adj p >= 0.05 in both
Ser7	0.242457	0.494034	0.0170651	0.99727	31917	Adj p >= 0.05 in both
SamDC	0.164893	0.65661	0.0478258	0.949154	34396	Adj p >= 0.05 in both
RpS20	-0.55534	0.131482	0.0281973	0.99727	42464	Adj p >= 0.05 in both
RpI1	-0.0379345	0.926422	-0.0238807	0.99727	36617	Adj p >= 0.05 in both
Cdk9	-0.275606	0.387372	-0.0104199	0.99727	37586	Adj p >= 0.05 in both
Orct	0.223468	0.535116	-0.0042079	0.99727	42891	Adj p >= 0.05 in both
ND-42	-0.492749	0.0166726	-0.0561613	0.99727	42591	down in SFCs only
Mitofilin	0.0893157	0.796376	0.0230908	0.99727	42587	Adj p >= 0.05 in both
Khc-73	0.255647	0.467092	-0.0156582	0.99727	36718	Adj p >= 0.05 in both
Drice	0.145549	0.595803	-0.0218047	0.99727	43514	Adj p >= 0.05 in both
Gs1l	-0.211529	0.469743	-0.13642	0.749627	33653	Adj p >= 0.05 in both
mGluR	-0.19625	0.403314	-0.00189349	0.99727	43838	Adj p >= 0.05 in both
Gcn2	0.108773	0.780507	0.0639714	0.884173	43709	Adj p >= 0.05 in both
Ppox	-0.167505	0.573958	0.0179178	0.99727	42939	Adj p >= 0.05 in both
Cbl	0.179649	0.564391	-0.0308853	0.99727	38961	Adj p >= 0.05 in both
ATPsyngamma	-0.377028	0.135288	-0.0611418	0.975606	43507	Adj p >= 0.05 in both
ATPCL	0.186651	0.454192	0.0372161	0.99727	36760	Adj p >= 0.05 in both
14-3-3epsilon	0.557545	0.0431697	0.327584	0.392171	42186	up in SFCs only
stet	0.0874583	0.819187	-0.0535355	0.935737	38169	Adj p >= 0.05 in both
stck	-0.177493	0.562015	0.0116495	0.99727	40999	Adj p >= 0.05 in both
sfl	0.27996	0.425523	-0.00779366	0.99727	38736	Adj p >= 0.05 in both
Ran	-0.0205821	0.976107	0.0201957	0.99727	44072	Adj p >= 0.05 in both
Ppa	0.092905	0.80634	-0.0179835	0.99727	37602	Adj p >= 0.05 in both
pcm	0.166514	0.583471	0.125361	0.77563	32935	Adj p >= 0.05 in both
mre11	-0.221808	0.530174	0.0417785	0.979792	34565	Adj p >= 0.05 in both
mst	-0.18323	0.589508	-0.0132201	0.99727	33119	Adj p >= 0.05 in both
loco	-0.136453	0.708747	-0.0342962	0.99727	42672	Adj p >= 0.05 in both
lig	0.480939	0.199232	0.0492453	0.950819	35771	Adj p >= 0.05 in both
ko	0.104815	0.736891	-0.011988	0.99727	40330	Adj p >= 0.05 in both
stumps	0.302147	0.311873	-0.00174152	0.99727	41770	Adj p >= 0.05 in both
geko	-0.0754591	0.832127	-0.00637709	0.99727	50263	Adj p >= 0.05 in both
drongo	0.279465	0.425706	0.0254854	0.99727	33263	Adj p >= 0.05 in both
dbe	-0.138966	0.664443	0.00611382	0.99727	33269	Adj p >= 0.05 in both
dom	1.12295	0.0002703	0.0404403	0.99727	45655	up in SFCs only
dve	0.0619862	0.810124	-0.00487316	0.99727	37546	Adj p >= 0.05 in both
crol	0.100395	0.772982	-0.0111442	0.99727	34592	Adj p >= 0.05 in both
Tmtc3	0.267346	0.407479	0.0125953	0.99727	37401	Adj p >= 0.05 in both
Rpt6	-0.194386	0.561415	-0.014022	0.99727	33105	Adj p >= 0.05 in both
TppII	-0.115687	0.691876	0.139589	0.77563	36444	Adj p >= 0.05 in both
TM4SF	-0.0183103	0.960603	0.0121434	0.99727	37786	Adj p >= 0.05 in both
Rfx	0.420767	0.19104	0.0276946	0.99727	41266	Adj p >= 0.05 in both
Dredd	-0.0804235	0.838406	0.0128344	0.99727	31011	Adj p >= 0.05 in both
pug	0.242596	0.505495	-0.016855	0.99727	41279	Adj p >= 0.05 in both
Pdk1	0.268136	0.392086	0.00407382	0.99727	38017	Adj p >= 0.05 in both
Gcn5	-0.117925	0.742331	0.00440588	0.99727	39431	Adj p >= 0.05 in both
Papss	0.0441749	0.914132	0.0305485	0.99727	40167	Adj p >= 0.05 in both
Nrk	-0.0277331	0.939899	0.00482416	0.99727	36445	Adj p >= 0.05 in both
Nmt	0.152053	0.618787	0.11168	0.798944	38909	Adj p >= 0.05 in both
asun	-0.013834	0.977114	0.000944725	0.998258	41971	Adj p >= 0.05 in both
JIL-1	0.343462	0.329281	-0.0419615	0.982857	39241	Adj p >= 0.05 in both
Idgf3	0.238957	0.513484	0.0255406	0.99727	34981	Adj p >= 0.05 in both
Idgf2	0.458351	0.175048	0.299107	0.410726	34979	Adj p >= 0.05 in both
Idgf1	0.472071	0.213569	0.969941	0.0719516	34978	Adj p >= 0.05 in both
Fak	0.18722	0.608692	-0.00622145	0.99727	37233	Adj p >= 0.05 in both
eRF3	0.0416009	0.920262	-0.0290085	0.99727	34658	Adj p >= 0.05 in both
E23	0.124764	0.742041	-0.0578572	0.930366	43895	Adj p >= 0.05 in both
Dad	1.29596	0.0123905	-0.0101903	0.99727	42059	up in SFCs only
CtBP	0.168791	0.609113	-0.0527267	0.969585	41602	Adj p >= 0.05 in both
emb	0.180253	0.562351	-0.00311414	0.99727	34167	Adj p >= 0.05 in both
CLIP-190	0.853855	0.0283509	0.00119962	0.99727	35042	up in SFCs only
Ag5r2	-0.153911	0.667411	-1.52939	6.72032e-05	44079	down in starved AFCs only
Abi	0.286639	0.435023	0.00192522	0.99727	41718	Adj p >= 0.05 in both
Paics	0.32843	0.255939	0.116706	0.788262	32228	Adj p >= 0.05 in both
pio	0.487968	0.184376	0.00642074	0.99727	37929	Adj p >= 0.05 in both
kraken	-0.167108	0.529115	0.00746625	0.99727	33265	Adj p >= 0.05 in both
SA	0.437822	0.18319	0.104311	0.771204	33974	Adj p >= 0.05 in both
Rack1	-0.334282	0.319146	0.0101606	0.99727	34070	Adj p >= 0.05 in both
RN-tre	0.157144	0.657839	-0.0561529	0.949072	36554	Adj p >= 0.05 in both
Pkn	0.562117	0.154048	0.0443643	0.961901	35950	Adj p >= 0.05 in both
Pi3K21B	0.249748	0.43293	-0.0782017	0.886772	33203	Adj p >= 0.05 in both
Osbp	0.387258	0.12635	0.0551684	0.987031	42985	Adj p >= 0.05 in both
Mcm7	0.270498	0.347079	0.485765	0.162032	39014	Adj p >= 0.05 in both
KrT95D	0.12873	0.663196	0.0823674	0.930366	42843	Adj p >= 0.05 in both
Trxr-1	-0.337844	0.191245	0.0342397	0.99727	31760	Adj p >= 0.05 in both
ArfGAP1	-0.296389	0.259488	-0.038979	0.99727	39417	Adj p >= 0.05 in both
eIF4B	-0.417381	0.1852	-0.0261691	0.99727	3355041	Adj p >= 0.05 in both
Atet	-0.813861	0.0190401	-0.007491	0.99727	33636	down in SFCs only
Alas	0.225099	0.470161	0.0457861	0.988768	37815	Adj p >= 0.05 in both
Acp65Aa	0.0211442	0.955417	-0.0445709	0.011663	38710	down in starved AFCs only
Spred	-0.00441595	0.989655	-0.0515297	0.97446	36643	Adj p >= 0.05 in both
Su(z)12	0.181366	0.560846	-0.00622064	0.99727	48071	Adj p >= 0.05 in both
Jon25Bi	-1.18056	2.15792e-05	-2.90844	2.30123e-28	33708	congruently down
Scp2	-0.314648	0.387613	-0.0485979	0.926533	42015	Adj p >= 0.05 in both
Scp1	4.0156	9.6465e-17	0.0146853	0.99727	3355102	up in SFCs only
Rtc1	-0.12677	0.72295	0.0267341	0.99727	32338	Adj p >= 0.05 in both
RpL3	-0.571096	0.0831115	0.0066713	0.99727	41347	Adj p >= 0.05 in both
Ptx1	0.0899167	0.753922	-0.00786364	0.99727	43664	Adj p >= 0.05 in both
Dgkepsilon	-0.173407	0.520938	0.0509213	0.99727	36408	Adj p >= 0.05 in both
SerRS-m	-0.383002	0.166428	-0.0419012	0.99727	41862	Adj p >= 0.05 in both
chb	0.639115	0.0563316	0.0773079	0.886772	43901	Adj p >= 0.05 in both
Nup154	0.405587	0.110678	0.146502	0.749627	34527	Adj p >= 0.05 in both
sdk	0.783494	0.000358788	0.00384736	0.99727	31017	up in SFCs only
scu	-0.299039	0.245759	-0.0470982	0.99727	32789	Adj p >= 0.05 in both
nudC	0.0708827	0.834545	0.00118604	0.998429	39879	Adj p >= 0.05 in both
mira	0.0757512	0.811023	0.00331758	0.99727	42379	Adj p >= 0.05 in both
Tapdelta	-0.863161	0.00479349	-0.0729804	0.904427	45680	down in SFCs only
Tor	0.325937	0.337577	0.0843644	0.822963	47396	Adj p >= 0.05 in both
Reph	0.282142	0.441413	0.00763795	0.99727	47399	Adj p >= 0.05 in both
Vps28	-0.568734	0.0639103	-0.00509429	0.99727	47408	Adj p >= 0.05 in both
DCTN2-p50	-0.293408	0.319884	0.0382722	0.99727	44086	Adj p >= 0.05 in both
Ttc7	0.139059	0.668197	0.0489746	0.993601	48387	Adj p >= 0.05 in both
l(2)k14505	-0.341742	0.175755	-0.0684372	0.968629	35399	Adj p >= 0.05 in both
Xbp1	-0.410875	0.134711	-0.0977333	0.858647	44226	Adj p >= 0.05 in both
Nle	-0.324613	0.387613	-0.0178639	0.99727	33234	Adj p >= 0.05 in both
Zfrp8	-1.00514	0.00144551	-0.0153403	0.99727	45021	down in SFCs only
ytr	-0.50712	0.119883	-0.0836015	0.841889	47457	Adj p >= 0.05 in both
RFeSP	-0.420961	0.0438633	-0.17303	0.68991	44390	down in SFCs only
Coprox	-0.175028	0.609347	0.00379864	0.99727	44701	Adj p >= 0.05 in both
ND-PDSW	-0.559117	0.0570576	-0.15608	0.656535	44228	Adj p >= 0.05 in both
l(2)k09913	-0.305102	0.22385	0.0332489	0.99727	37661	Adj p >= 0.05 in both
Rs1	-0.298643	0.33258	-0.0337914	0.99727	44087	Adj p >= 0.05 in both
eIF3h	-0.463596	0.0645341	0.0273035	0.99727	45682	Adj p >= 0.05 in both
Vps25	-0.76834	0.00988883	-0.0632682	0.961901	35847	down in SFCs only
l(2)k01209	-0.461666	0.0812996	0.018704	0.99727	36953	Adj p >= 0.05 in both
Nnp-1	0.302658	0.274558	-0.0223339	0.99727	44391	Adj p >= 0.05 in both
Vha36-1	-0.0117806	0.977038	-0.0261767	0.99727	44702	Adj p >= 0.05 in both
l(2)k05819	0.418411	0.106916	0.0877786	0.904427	33644	Adj p >= 0.05 in both
Gpo1	-0.0234289	0.963325	0.0436871	0.99727	47611	Adj p >= 0.05 in both
Cse1	0.206955	0.506226	0.104418	0.798944	35016	Adj p >= 0.05 in both
ubl	-1.294	0.000128065	-0.0533143	0.968165	35592	down in SFCs only
lolal	0.15361	0.68844	-0.00766116	0.99727	44703	Adj p >= 0.05 in both
l(2)09851	0.0994553	0.767564	-0.0318509	0.99727	46662	Adj p >= 0.05 in both
dnk	0.140828	0.673085	0.0149189	0.99727	42273	Adj p >= 0.05 in both
CG3760	-0.254928	0.334692	-0.0218464	0.99727	37987	Adj p >= 0.05 in both
CG10340	-0.277291	0.317813	-0.0229443	0.99727	42020	Adj p >= 0.05 in both
CG1910	0.14695	0.672568	-0.149931	0.549917	43741	Adj p >= 0.05 in both
Tsf1	0.868133	0.0289032	-0.025995	0.99727	32821	up in SFCs only
Sodh-2	0.0360019	0.932547	-0.0169778	0.99727	41313	Adj p >= 0.05 in both
Pur-alpha	-0.412947	0.215903	-0.0852602	0.821759	43797	Adj p >= 0.05 in both
Pka-R2	0.293626	0.362331	0.0730299	0.900251	36041	Adj p >= 0.05 in both
D19B	-0.164962	0.592674	0.0340515	0.99727	38717	Adj p >= 0.05 in both
Cht4	-0.0779484	0.822034	0.0207475	0.979615	49815	Adj p >= 0.05 in both
Cht2	-0.27672	0.382752	0.0377486	0.99727	38223	Adj p >= 0.05 in both
Adk1	0.0785303	0.839903	0.0601587	0.937686	39396	Adj p >= 0.05 in both
Ac13E	0.0852143	0.816657	-0.0152242	0.99727	32485	Adj p >= 0.05 in both
Taf8	0.241135	0.449396	0.055183	0.97446	32792	Adj p >= 0.05 in both
Sin3A	0.893667	0.0029871	0.00326754	0.99727	36382	up in SFCs only
Pp2C1	0.190438	0.582652	-0.0165558	0.99727	31404	Adj p >= 0.05 in both
Oat	-1.24464	1.49127e-05	-0.469071	0.247558	40145	down in SFCs only
Hira	0.316884	0.32503	0.48134	0.25557	31680	Adj p >= 0.05 in both
Hel89B	0.333286	0.200125	0.212788	0.56321	41943	Adj p >= 0.05 in both
Cad96Ca	0.0341817	0.906797	-0.00869455	0.99727	43026	Adj p >= 0.05 in both
Df31	0.262836	0.38778	0.332293	0.400827	35418	Adj p >= 0.05 in both
D19A	-0.0379034	0.914132	-0.0148344	0.99727	38718	Adj p >= 0.05 in both
CycH	-0.285174	0.303873	0.0523637	0.99727	40429	Adj p >= 0.05 in both
Cbp80	0.23988	0.501273	0.0401669	0.97588	44409	Adj p >= 0.05 in both
Cbp20	-0.31875	0.263201	-0.0470141	0.99727	42166	Adj p >= 0.05 in both
yps	-0.015628	0.968546	-0.00672392	0.99727	39377	Adj p >= 0.05 in both
vimar	0.66833	0.0622637	0.00573144	0.99727	35609	Adj p >= 0.05 in both
rpk	0.234149	0.449592	0.0639479	0.954608	40580	Adj p >= 0.05 in both
qkr58E-3	-0.112475	0.772832	0.00997921	0.99727	37559	Adj p >= 0.05 in both
qkr58E-2	0.346787	0.297566	-0.0137597	0.99727	37562	Adj p >= 0.05 in both
qkr58E-1	0.213097	0.552319	0.0127856	0.99727	37561	Adj p >= 0.05 in both
qkr54B	0.103206	0.796376	-0.00375162	0.99727	36966	Adj p >= 0.05 in both
mth	-0.264387	0.410032	0.0216788	0.99727	38058	Adj p >= 0.05 in both
melt	-0.178983	0.629569	-0.0127767	0.99727	38785	Adj p >= 0.05 in both
CRMP	0.320773	0.394901	0.0124224	0.99727	40675	Adj p >= 0.05 in both
Clk	-0.142906	0.506115	-0.00311541	0.99727	38872	Adj p >= 0.05 in both
gek	0.239124	0.397871	0.0599481	0.97446	37858	Adj p >= 0.05 in both
fray	0.241756	0.508561	-0.0152597	0.99727	44233	Adj p >= 0.05 in both
cyc	-0.225834	0.401414	0.0214585	0.99727	40162	Adj p >= 0.05 in both
caps	0.0510435	0.900593	2.64939e-05	0.99953	39493	Adj p >= 0.05 in both
bon	0.47369	0.120394	0.0370568	0.99727	44235	Adj p >= 0.05 in both
aay	0.0373559	0.918868	0.0462534	0.990172	39085	Adj p >= 0.05 in both
a6	0.383801	0.244003	0.0277295	0.99727	31127	Adj p >= 0.05 in both
Uba1	-0.112917	0.705729	0.0818454	0.935737	35998	Adj p >= 0.05 in both
SmD3	-0.351601	0.262702	-0.055515	0.968629	36306	Adj p >= 0.05 in both
AMPKalpha	-0.0866023	0.779368	0.0620927	0.97446	43904	Adj p >= 0.05 in both
RpL39	-0.878273	0.0309391	0.015628	0.99727	37849	down in SFCs only
rnh1	-0.506903	0.121983	-0.00377056	0.99953	35746	Adj p >= 0.05 in both
RhoGEF2	0.713452	0.0551212	0.045298	0.97446	36915	Adj p >= 0.05 in both
Prosbeta2	-0.560904	0.0394368	0.0036733	0.99727	39628	down in SFCs only
Prosalpha7	-0.242244	0.410876	-0.0282154	0.99727	36018	Adj p >= 0.05 in both
Pp4-19C	-0.130485	0.717442	-0.00951834	0.99727	45031	Adj p >= 0.05 in both
Pdf	-0.123672	0.426808	0.00284917	0.99727	43193	Adj p >= 0.05 in both
Orc6	0.37214	0.278139	0.0342807	0.99727	36017	Adj p >= 0.05 in both
Orc4	-0.12007	0.756966	0.0286708	0.99727	37970	Adj p >= 0.05 in both
Jon74E	0.0536753	0.899055	-0.0528825	0.664702	39959	Adj p >= 0.05 in both
EloB	0.113494	0.742141	0.00766081	0.99727	42435	Adj p >= 0.05 in both
eIF4G1	-0.0603289	0.877457	-0.178436	0.640911	43839	Adj p >= 0.05 in both
edl	-0.986855	0.0575616	-0.0374993	0.922945	37149	Adj p >= 0.05 in both
Mnt	0.569816	0.185176	-0.000767488	0.99774	31331	Adj p >= 0.05 in both
Parg	0.317479	0.346595	0.11659	0.685425	31329	Adj p >= 0.05 in both
Dap160	0.20951	0.482386	0.0258812	0.99727	35378	Adj p >= 0.05 in both
Chd3	0.748651	0.0468017	0.0847967	0.774226	40111	up in SFCs only
B4	0.14446	0.609562	-0.0131558	0.99727	34767	Adj p >= 0.05 in both
Ac3	0.0548475	0.87472	-0.0180737	0.97446	35419	Adj p >= 0.05 in both
fus	0.265495	0.382657	-0.0393594	0.99727	44095	Adj p >= 0.05 in both
Rbcn-3A	0.94603	0.0224739	0.0683576	0.821812	31557	up in SFCs only
Taldo	-0.107665	0.673949	-0.12473	0.814325	37804	Adj p >= 0.05 in both
teq	-1.08318	0.0138361	-0.00561835	0.99727	39048	down in SFCs only
Lip3	0.18018	0.382226	-0.0179718	0.808781	41643	Adj p >= 0.05 in both
Es2	0.151799	0.625319	-0.00126234	0.997907	31780	Adj p >= 0.05 in both
D2hgdh	1.11034	0.000126562	0.0239758	0.99727	31184	up in SFCs only
Ocrl	0.163801	0.550677	-0.0267528	0.99727	31157	Adj p >= 0.05 in both
mip130	0.182122	0.613447	0.0343733	0.99727	31153	Adj p >= 0.05 in both
Rbcn-3B	0.774395	0.100041	0.000878995	0.997907	31155	Adj p >= 0.05 in both
Edem1	-0.31064	0.277854	-0.0324598	0.99727	31154	Adj p >= 0.05 in both
eIF2Bepsilon	-0.136192	0.719121	0.0355771	0.975182	31156	Adj p >= 0.05 in both
CG14803	-0.0539895	0.88094	0.0561535	0.979615	31142	Adj p >= 0.05 in both
CG14805	-0.0678611	0.854491	-0.014722	0.99727	31146	Adj p >= 0.05 in both
CG14814	0.0381885	0.924357	-0.0589355	0.966928	31139	Adj p >= 0.05 in both
Pex5	-0.212615	0.437576	0.00747022	0.99727	31141	Adj p >= 0.05 in both
Pgam5	-0.244156	0.464653	0.0166189	0.99727	31143	Adj p >= 0.05 in both
trr	0.293638	0.405933	0.000453394	0.997907	31149	Adj p >= 0.05 in both
mRpL16	-0.263723	0.375661	-0.0270132	0.99727	31150	Adj p >= 0.05 in both
CG3857	-0.644437	0.13818	-0.0448954	0.900913	2768908	Adj p >= 0.05 in both
CG3587	-0.118266	0.762784	0.000865743	0.999138	31160	Adj p >= 0.05 in both
CG11596	0.38681	0.177095	0.069501	0.946408	31158	Adj p >= 0.05 in both
CG3078	-0.18946	0.179081	-0.012473	0.893317	31211	Adj p >= 0.05 in both
CG3191	0.5899	0.172383	0.0132353	0.99727	31209	Adj p >= 0.05 in both
CG2865	0.304035	0.415525	0.00885703	0.99727	31217	Adj p >= 0.05 in both
CG3071	0.249917	0.46853	-0.000242982	0.999642	31213	Adj p >= 0.05 in both
CG2924	0.3344	0.370129	-0.00856147	0.99727	31214	Adj p >= 0.05 in both
CG2918	0.270788	0.410032	0.0957684	0.77729	31215	Adj p >= 0.05 in both
CG3740	-0.731411	0.00438286	-0.0356851	0.99727	31119	down in SFCs only
CG32809	0.269798	0.463894	-0.00415744	0.99727	31121	Adj p >= 0.05 in both
arg	0.191762	0.593799	-0.00584834	0.99727	46717	Adj p >= 0.05 in both
CG3156	-0.268817	0.414581	-0.0623727	0.937686	30994	Adj p >= 0.05 in both
CG17896	0.235395	0.481235	-0.0279179	0.99727	30995	Adj p >= 0.05 in both
CG3630	0.479178	0.0900471	-0.0207886	0.99727	31189	Adj p >= 0.05 in both
Cyp4d14	-0.0357099	0.926626	0.00489776	0.99727	45706	Adj p >= 0.05 in both
Nmd3	0.151083	0.620237	0.0592068	0.97446	31195	Adj p >= 0.05 in both
PIG-K	-0.213273	0.496457	0.0554573	0.97446	31163	Adj p >= 0.05 in both
Mct1	-0.0696084	0.869268	0.0452104	0.909189	31198	Adj p >= 0.05 in both
FarO	0.388493	0.304226	0.00662384	0.99727	45707	Adj p >= 0.05 in both
Ac78C	-0.0926376	0.727976	-0.00192963	0.99727	40333	Adj p >= 0.05 in both
zpg	0.0845743	0.830235	-0.0227593	0.99727	251414	Adj p >= 0.05 in both
wit	0.0219692	0.947194	-0.0204124	0.798944	44096	Adj p >= 0.05 in both
waw	0.0803636	0.74823	0.00321491	0.99727	3771960	Adj p >= 0.05 in both
vig	0.931139	0.00802725	-0.0097872	0.99727	34885	up in SFCs only
syd	0.125791	0.750341	0.000916225	0.998258	43905	Adj p >= 0.05 in both
san	-0.0386229	0.92138	-0.0118902	0.99727	44724	Adj p >= 0.05 in both
sip1	-0.0479754	0.90834	0.0467124	0.982857	44238	Adj p >= 0.05 in both
rasp	0.263476	0.449248	0.0190033	0.99727	44098	Adj p >= 0.05 in both
robl	-0.974542	0.00185018	-0.0535525	0.963862	36963	down in SFCs only
IKKbeta	0.0150603	0.976107	0.0294691	0.99727	44432	Adj p >= 0.05 in both
aurB	-0.186581	0.602232	0.0128316	0.99727	34504	Adj p >= 0.05 in both
Hs2st	0.0517429	0.903273	-0.0614997	0.90907	44433	Adj p >= 0.05 in both
gprs	-0.211362	0.128056	-0.0151017	0.77563	36862	Adj p >= 0.05 in both
gbb	0.0690771	0.866785	0.0174247	0.99727	37778	Adj p >= 0.05 in both
foi	0.431054	0.128605	-0.0263895	0.99727	38976	Adj p >= 0.05 in both
Fim	0.0186518	0.960814	0.0155416	0.99727	32721	Adj p >= 0.05 in both
drm	-0.0729682	0.712225	-0.0121543	0.935737	49638	Adj p >= 0.05 in both
dnt	0.516967	0.211828	-0.00248202	0.99727	35207	Adj p >= 0.05 in both
chico	0.213005	0.565564	0.00303262	0.99727	64880	Adj p >= 0.05 in both
brk	-0.182627	0.319405	-0.00917999	0.99727	31665	Adj p >= 0.05 in both
bbx	0.213063	0.426001	-0.0365741	0.99727	3772670	Adj p >= 0.05 in both
WASp	0.117515	0.764409	-0.00284348	0.99727	43402	Adj p >= 0.05 in both
trio	0.355414	0.222137	-0.0425216	0.99727	43974	Adj p >= 0.05 in both
Srp54	0.226795	0.519769	0.0166823	0.99727	34312	Adj p >= 0.05 in both
Sodh-1	-0.0172358	0.969255	-0.0981576	0.452082	40836	Adj p >= 0.05 in both
Sirt1	0.314175	0.369132	-0.0418215	0.97588	34708	Adj p >= 0.05 in both
Spn43Ab	0.445453	0.224444	0.0648878	0.850858	45040	Adj p >= 0.05 in both
Plap	-0.473732	0.156153	0.0348973	0.99727	43978	Adj p >= 0.05 in both
Picot	0.473028	0.200603	0.00469252	0.99727	36865	Adj p >= 0.05 in both
Nach	-6.18265	7.33683e-10	-0.0161312	0.99727	36864	down in SFCs only
Npc1a	0.0581311	0.895868	0.0151309	0.99727	34358	Adj p >= 0.05 in both
NK7.1	-0.747107	0.0695042	-0.114455	0.483833	41747	Adj p >= 0.05 in both
Mkk4	0.127284	0.668411	-0.0826691	0.914412	41020	Adj p >= 0.05 in both
Mekk1	-0.175463	0.55245	-0.0245096	0.99727	42253	Adj p >= 0.05 in both
MED6	0.227731	0.535292	0.00886024	0.99727	44728	Adj p >= 0.05 in both
Stip1	0.382416	0.227384	0.0442822	0.99727	33202	Adj p >= 0.05 in both
MTPAP	-0.168539	0.605068	0.00231004	0.997711	31081	Adj p >= 0.05 in both
Tsp2A	-0.340427	0.309935	0.0574714	0.9544	31080	Adj p >= 0.05 in both
Naa30A	0.0753179	0.79675	-0.0125978	0.99727	31079	Adj p >= 0.05 in both
CG11417	0.183839	0.508493	0.0163556	0.99727	31083	Adj p >= 0.05 in both
CG12773	0.173913	0.541756	0.0529099	0.993649	31082	Adj p >= 0.05 in both
CG11409	0.0782762	0.824361	-0.0249234	0.935737	31078	Adj p >= 0.05 in both
E2f2	0.106223	0.726091	-0.027579	0.99727	35381	Adj p >= 0.05 in both
Dlc90F	-0.186354	0.559285	0.0301446	0.99727	42199	Adj p >= 0.05 in both
Bin1	0.0220134	0.953897	0.00677389	0.99727	41965	Adj p >= 0.05 in both
Sec13	-0.511782	0.0490857	-0.0352728	0.99727	44437	down in SFCs only
dlt	-0.290208	0.395835	-0.0301028	0.99727	46719	Adj p >= 0.05 in both
Neos	-0.0479189	0.908852	-0.00289625	0.99727	38795	Adj p >= 0.05 in both
flfl	0.614036	0.0539947	0.061628	0.947527	41675	Adj p >= 0.05 in both
mEFTu1	-0.337634	0.199579	0.00301045	0.99727	44438	Adj p >= 0.05 in both
Dph5	-0.571476	0.0800424	-0.0509618	0.97446	42663	Adj p >= 0.05 in both
fws	-0.222664	0.424133	-0.0485076	0.99727	35054	Adj p >= 0.05 in both
Cpsf160	0.3299	0.283129	0.0297789	0.99727	44250	Adj p >= 0.05 in both
Slip1	0.110332	0.774448	-0.123131	0.56321	43809	Adj p >= 0.05 in both
Drep1	1.15002	0.0299809	0.00219862	0.99727	36290	up in SFCs only
RpL10	-0.757031	0.0164023	-0.00047372	0.998865	43864	down in SFCs only
PRL-1	0.375181	0.309665	-0.0156041	0.99727	34952	Adj p >= 0.05 in both
Lip2	0.0712685	0.819483	-0.0207685	0.928002	43980	Adj p >= 0.05 in both
Flo1	0.0910183	0.82141	0.0413172	0.979792	36726	Adj p >= 0.05 in both
Dbp80	0.00223828	0.997066	0.023904	0.99727	3354919	Adj p >= 0.05 in both
DIP2	0.616663	0.0220894	0.0286784	0.99727	252479	up in SFCs only
DIP1	0.232124	0.527455	0.00325462	0.99727	43981	Adj p >= 0.05 in both
Crk	-0.252585	0.400972	-0.0715953	0.930366	43775	Adj p >= 0.05 in both
Clc	-0.248059	0.281502	0.0061194	0.99727	40221	Adj p >= 0.05 in both
AP-1mu	-0.237369	0.417956	0.012053	0.99727	41150	Adj p >= 0.05 in both
Pcd	-0.764724	0.0409071	-0.071695	0.834993	43499	down in SFCs only
p38b	0.0920637	0.815618	0.0327251	0.99727	34780	Adj p >= 0.05 in both
kin17	-0.258825	0.421897	-0.0190099	0.99727	40242	Adj p >= 0.05 in both
Kap-alpha1	0.407831	0.217975	0.0160794	0.99727	40160	Adj p >= 0.05 in both
Taf7	-0.0528209	0.896415	-0.00869668	0.99727	40934	Adj p >= 0.05 in both
agt	-0.148399	0.691876	-0.021827	0.99727	40816	Adj p >= 0.05 in both
Actbeta	0.0451864	0.85728	-0.0124702	0.959048	43826	Adj p >= 0.05 in both
Ts	0.20234	0.56171	0.084791	0.77563	33499	Adj p >= 0.05 in both
Tnpo	0.453871	0.128851	-0.0671101	0.9544	38721	Adj p >= 0.05 in both
PIP82	-0.160677	0.102172	-0.00695218	0.99727	31791	Adj p >= 0.05 in both
Oamb	-0.249549	0.492237	-0.0770846	0.739256	43982	Adj p >= 0.05 in both
NitFhit	0.079397	0.818487	0.0284716	0.99727	38029	Adj p >= 0.05 in both
NTPase	0.492256	0.0767846	-0.0254813	0.99727	33495	Adj p >= 0.05 in both
Mat1	-0.293786	0.348518	0.0282922	0.99727	36130	Adj p >= 0.05 in both
Irp-1B	0.0358903	0.918478	0.0944599	0.874643	41269	Adj p >= 0.05 in both
Irp-1A	-0.191983	0.575754	-0.0328879	0.99727	42689	Adj p >= 0.05 in both
GluClalpha	-0.0608847	0.684068	-0.0100074	0.866381	42350	Adj p >= 0.05 in both
CG2701	-1.07489	0.000111584	0.00925168	0.99727	31261	down in SFCs only
CG2712	-1.14085	0.000919385	-0.0411252	0.99727	31267	down in SFCs only
Syx4	-1.46281	0.000250252	0.0158159	0.99727	31269	down in SFCs only
CG4293	-0.340875	0.326009	0.0455196	0.97446	31001	Adj p >= 0.05 in both
CG3457	-0.482957	0.205215	0.0188112	0.99727	31196	Adj p >= 0.05 in both
Rilpl	0.255386	0.450439	0.027274	0.99727	31090	Adj p >= 0.05 in both
CG3719	0.0448576	0.920217	0.0328294	0.99727	44736	Adj p >= 0.05 in both
ssx	0.284166	0.442866	0.00285134	0.99727	31086	Adj p >= 0.05 in both
CG2694	-0.844198	0.00932578	-0.0512434	0.962615	31260	down in SFCs only
Spg7	-1.09968	0.000120577	0.0314059	0.99727	31253	down in SFCs only
CG2662	-0.653709	0.0908823	-0.000111099	0.99727	31254	Adj p >= 0.05 in both
Ugalt	-1.02399	0.00818217	-0.0406094	0.982857	31255	down in SFCs only
CG2680	0.29865	0.405933	0.0306713	0.99727	31257	Adj p >= 0.05 in both
eIF2Bbeta	-0.597263	0.0449768	-0.0109719	0.99727	31256	down in SFCs only
CG2681	-1.21003	0.000860345	-0.0338811	0.99727	31258	down in SFCs only
CG2685	-1.43753	4.29154e-06	-0.0687143	0.904427	31259	down in SFCs only
Bem46	0.0852095	0.790354	-0.0388163	0.99727	44441	Adj p >= 0.05 in both
Ant2	-0.26907	0.261439	-0.00918662	0.99727	32008	Adj p >= 0.05 in both
az2	0.342286	0.365627	0.0232417	0.99727	35682	Adj p >= 0.05 in both
ari-2	0.274969	0.453255	0.0174973	0.99727	37542	Adj p >= 0.05 in both
Cpes	-0.097349	0.773767	-0.00972278	0.99727	37782	Adj p >= 0.05 in both
CG4882	-0.236425	0.397367	-0.00151407	0.997907	37787	Adj p >= 0.05 in both
Mtpbeta	-0.240563	0.314339	0.0342065	0.99727	37784	Adj p >= 0.05 in both
SuUR	-0.025009	0.953897	-0.0562287	0.664702	45739	Adj p >= 0.05 in both
Ip259	-0.0869398	0.812593	0.0352337	0.99727	34419	Adj p >= 0.05 in both
Fpps	0.127074	0.744034	0.0385838	0.990172	36209	Adj p >= 0.05 in both
rush	-0.39874	0.207985	0.00236417	0.99727	31105	Adj p >= 0.05 in both
Rab27	-0.066383	0.871806	0.0015968	0.99727	31103	Adj p >= 0.05 in both
CG12184	-0.0221225	0.960742	-0.0820783	0.457439	31392	Adj p >= 0.05 in both
CG12179	0.016041	0.974135	-0.0655411	0.901467	31393	Adj p >= 0.05 in both
Mur2B	-0.109342	0.778781	-0.96725	0.101052	31111	Adj p >= 0.05 in both
Scgdelta	-0.527497	0.149228	-0.0957937	0.715032	31129	Adj p >= 0.05 in both
inc	0.238032	0.501273	0.0103675	0.99727	31110	Adj p >= 0.05 in both
Cyp6g1	0.0467879	0.915867	0.0340706	0.99727	36316	Adj p >= 0.05 in both
CycT	0.313577	0.393255	-0.0130783	0.99727	39961	Adj p >= 0.05 in both
CREG	-0.0379019	0.928063	0.00630599	0.99727	42092	Adj p >= 0.05 in both
Bub3	0.0664893	0.841987	0.215033	0.56321	43490	Adj p >= 0.05 in both
Bap60	-0.0218371	0.968629	0.0627768	0.972013	32268	Adj p >= 0.05 in both
slv	-0.442014	0.207622	-0.0155901	0.99727	35773	Adj p >= 0.05 in both
fidipidine	-0.327087	0.298664	-0.0277032	0.99727	36808	Adj p >= 0.05 in both
bab2	0.380844	0.254132	-0.0120496	0.99727	44254	Adj p >= 0.05 in both
unc-119	0.394181	0.304021	-0.0355409	0.982857	31664	Adj p >= 0.05 in both
CG4101	-1.72004	1.92823e-08	-0.0552902	0.968629	39857	down in SFCs only
SF1	0.0914764	0.816967	0.0428224	0.987031	43912	Adj p >= 0.05 in both
Pli	0.260586	0.397871	0.0287548	0.99727	42821	Adj p >= 0.05 in both
eIF3e	-0.407391	0.196731	-0.0294686	0.99727	39877	Adj p >= 0.05 in both
BomS2	0.319893	0.334937	-0.00698378	0.99727	49802	Adj p >= 0.05 in both
Gk1	0.234215	0.452755	0.0454959	0.99727	43913	Adj p >= 0.05 in both
AkhR	-0.0427965	0.907697	0.00672006	0.99727	33942	Adj p >= 0.05 in both
Faf2	0.270569	0.324579	0.10148	0.886862	35129	Adj p >= 0.05 in both
Torsin	-0.315457	0.346398	-0.0213564	0.99727	31399	Adj p >= 0.05 in both
CG13360	0.190696	0.609188	0.0127474	0.99727	31025	Adj p >= 0.05 in both
CG16989	-0.121103	0.713838	0.24133	0.523821	31026	Adj p >= 0.05 in both
CG4025	-0.17631	0.62053	0.0336056	0.99727	31177	Adj p >= 0.05 in both
Sik2	-0.0527414	0.843851	-0.0123759	0.993649	31170	Adj p >= 0.05 in both
CG4281	0.129721	0.650454	-0.0263515	0.99727	31171	Adj p >= 0.05 in both
CG4194	0.0356837	0.893929	-0.000782692	0.99727	31173	Adj p >= 0.05 in both
CG4199	-0.192866	0.548638	0.0195545	0.99727	31174	Adj p >= 0.05 in both
CG4045	-0.898176	0.00515243	-0.00386708	0.99727	31176	down in SFCs only
Rtca	-0.601394	0.0458824	-0.0970673	0.821812	31175	down in SFCs only
moody	-0.0618315	0.86155	-0.0126867	0.99727	31168	Adj p >= 0.05 in both
CG4313	0.031899	0.9418	-0.0109233	0.99727	31169	Adj p >= 0.05 in both
CG13366	0.218627	0.45945	-0.0052776	0.99727	31004	Adj p >= 0.05 in both
CG13367	-0.401958	0.130893	-0.0262174	0.99727	31013	Adj p >= 0.05 in both
CG17829	0.129531	0.678347	0.012927	0.99727	47718	Adj p >= 0.05 in both
SkpA	-0.523283	0.0486354	-0.00590978	0.99727	31016	down in SFCs only
Roc1a	-0.973487	0.000982579	-0.0616964	0.969856	31014	down in SFCs only
Hmt4-20	0.879995	0.0315774	0.0202392	0.99727	31015	up in SFCs only
CG13369	-0.402202	0.110966	-0.0205804	0.99727	31007	Adj p >= 0.05 in both
DAAM	0.951408	0.000167845	0.031103	0.99727	31075	up in SFCs only
CycK	-0.226758	0.414338	0.0302078	0.99727	49816	Adj p >= 0.05 in both
CkIIalpha-i3	-0.233351	0.52037	-0.0192302	0.99727	38088	Adj p >= 0.05 in both
CaBP1	0.0878147	0.798666	0.0947665	0.86699	34976	Adj p >= 0.05 in both
cry	0.447417	0.212291	0.0307745	0.99727	42305	Adj p >= 0.05 in both
CG3558	0.456199	0.141117	-0.00406554	0.99727	48421	Adj p >= 0.05 in both
scf	-0.326006	0.334554	0.00218237	0.99727	38145	Adj p >= 0.05 in both
CG3164	0.136889	0.689258	0.0344929	0.99727	33171	Adj p >= 0.05 in both
MFS18	-0.0169514	0.966782	-0.0563843	0.972516	33650	Adj p >= 0.05 in both
Lfg	-0.607523	0.144888	-0.00966254	0.99727	36418	Adj p >= 0.05 in both
ZnT41F	0.212906	0.549292	0.0210126	0.99727	35513	Adj p >= 0.05 in both
santa-maria	-0.0513678	0.802015	-0.00237872	0.99727	34024	Adj p >= 0.05 in both
CG5885	-0.76839	0.00988883	-0.125088	0.744365	34314	down in SFCs only
Srpk79D	0.0662412	0.857394	-0.00691681	0.99727	40461	Adj p >= 0.05 in both
CNT2	-0.23488	0.472265	0.0116107	0.99727	35914	Adj p >= 0.05 in both
CG13920	-0.157765	0.672568	0.0106314	0.99727	38203	Adj p >= 0.05 in both
Bap55	-0.521631	0.121152	0.00089167	0.99953	36956	Adj p >= 0.05 in both
Ate1	-0.146379	0.609188	-0.0516459	0.99727	37288	Adj p >= 0.05 in both
beta'COP	-0.197207	0.494153	0.0383328	0.99727	45757	Adj p >= 0.05 in both
alphaCOP	-0.185428	0.611954	0.0251259	0.99727	38199	Adj p >= 0.05 in both
unc-13	-0.164914	0.610767	-0.0722246	0.909809	43841	Adj p >= 0.05 in both
pon	1.74141	8.15599e-05	0.021995	0.99727	31394	up in SFCs only
PlexB	0.131995	0.713385	-0.814797	0.0448336	43766	down in starved AFCs only
PlexA	0.37932	0.301518	-0.0137057	0.99727	43832	Adj p >= 0.05 in both
mtm	-0.200303	0.515604	-0.0241748	0.99727	33845	Adj p >= 0.05 in both
mbt	0.311283	0.362331	-0.0523954	0.96129	32631	Adj p >= 0.05 in both
homer	0.337121	0.333601	0.0232716	0.99727	33944	Adj p >= 0.05 in both
Cdc16	0.266405	0.445083	0.0795888	0.814325	42753	Adj p >= 0.05 in both
TBPH	-0.0434972	0.909147	0.0125928	0.99727	37781	Adj p >= 0.05 in both
Smox	0.196363	0.548638	-0.0243868	0.99727	31738	Adj p >= 0.05 in both
Sbf	0.114787	0.771707	-0.0089094	0.99727	41427	Adj p >= 0.05 in both
Rad9	-0.215254	0.521048	-0.0124497	0.99727	40054	Adj p >= 0.05 in both
Rad17	-0.0595539	0.885878	0.0155595	0.99727	41779	Adj p >= 0.05 in both
Paf-AHalpha	0.40141	0.212067	0.0886466	0.822963	32529	Adj p >= 0.05 in both
Mgstl	0.231552	0.44768	0.0198609	0.99727	44110	Adj p >= 0.05 in both
Mcm6	0.155836	0.646801	0.353388	0.392171	31603	Adj p >= 0.05 in both
JTBR	-0.317042	0.363992	-0.0172294	0.99727	38235	Adj p >= 0.05 in both
CG6421	2.31027	0.00053956	0.0165957	0.99727	46813	up in SFCs only
IntS8	0.0879278	0.818261	0.0637737	0.928002	36886	Adj p >= 0.05 in both
Fen1	0.0517477	0.897947	0.0392395	0.99727	36887	Adj p >= 0.05 in both
RhoGAP1A	0.41186	0.221393	0.0572997	0.954012	5740235	Adj p >= 0.05 in both
CG17636	0.658411	0.090199	0.165192	0.378256	5740847	Adj p >= 0.05 in both
ND-B14.5A	-0.641442	0.040748	-0.140445	0.660937	31190	down in SFCs only
Crag	0.767405	0.00216149	0.101405	0.841688	31800	up in SFCs only
Cortactin	0.0191082	0.965337	0.0250822	0.99727	42491	Adj p >= 0.05 in both
CalpB	0.514519	0.0848854	0.0508996	0.986359	39165	Adj p >= 0.05 in both
Meics	-0.0108148	0.978899	0.00776626	0.99727	39539	Adj p >= 0.05 in both
Timp	0.736767	0.127731	0.0153722	0.99727	41248	Adj p >= 0.05 in both
Inos	-0.724501	0.00270149	-0.042198	0.99727	35671	down in SFCs only
Eph	0.167116	0.646982	-0.119214	0.56321	43803	Adj p >= 0.05 in both
Top3beta	0.352369	0.230329	0.0610069	0.968629	31565	Adj p >= 0.05 in both
Rlip	-0.278312	0.41726	-0.0508634	0.960329	42484	Adj p >= 0.05 in both
Mhcl	1.04292	0.00057526	0.188625	0.552635	41955	up in SFCs only
Mipp2	1.19204	0.00240422	0.163495	0.399046	31544	up in SFCs only
Mipp1	0.620305	0.169623	0.0138109	0.99727	39841	Adj p >= 0.05 in both
UBL3	0.0610404	0.894129	-0.0226524	0.99727	32541	Adj p >= 0.05 in both
Nsun2	-0.455412	0.0895712	0.00333638	0.99727	45064	Adj p >= 0.05 in both
Tip60	-0.0486241	0.900593	-0.0274285	0.99727	31362	Adj p >= 0.05 in both
tyf	0.379849	0.144601	0.159139	0.707802	31363	Adj p >= 0.05 in both
cib	-1.40229	1.19828e-05	-0.0990345	0.77563	31359	down in SFCs only
dgt4	-0.0442776	0.91655	0.000214268	0.99953	31361	Adj p >= 0.05 in both
Adar	0.191233	0.547521	-0.031543	0.99727	31130	Adj p >= 0.05 in both
CG14818	-0.256785	0.415442	-0.0504341	0.99727	31147	Adj p >= 0.05 in both
CG14817	-0.593872	0.0840815	-0.041397	0.9544	31145	Adj p >= 0.05 in both
CG14812	0.0519432	0.890913	0.0665281	0.943527	31137	Adj p >= 0.05 in both
Cdc45	0.262556	0.344008	0.148376	0.743551	31052	Adj p >= 0.05 in both
CBP	0.0455568	0.91829	0.0189058	0.99727	31669	Adj p >= 0.05 in both
TTLL4A	0.372689	0.255939	0.0372638	0.99727	47729	Adj p >= 0.05 in both
CG12253	-0.0430532	0.91528	-0.0113667	0.99727	47730	Adj p >= 0.05 in both
BCL7-like	0.210638	0.506115	0.00458214	0.99727	31890	Adj p >= 0.05 in both
ApepP	0.367344	0.28002	0.0832044	0.822963	35029	Adj p >= 0.05 in both
tna	-0.00357555	0.991302	-0.0396282	0.922945	39217	Adj p >= 0.05 in both
siz	0.423384	0.279861	0.000126837	0.999796	40327	Adj p >= 0.05 in both
Rok	0.47156	0.1424	0.088182	0.873078	43916	Adj p >= 0.05 in both
promL	0.0618878	0.879733	0.00311406	0.99727	38372	Adj p >= 0.05 in both
par-6	0.392188	0.2278	-0.0489514	0.97588	32752	Adj p >= 0.05 in both
nop5	0.433697	0.0784685	0.0435901	0.99727	33966	Adj p >= 0.05 in both
myo	0.229607	0.523555	-0.00402808	0.99727	43811	Adj p >= 0.05 in both
mei-P26	0.547949	0.175736	-0.0135058	0.99727	45775	Adj p >= 0.05 in both
mbo	0.133513	0.648656	0.347801	0.32083	41562	Adj p >= 0.05 in both
gus	0.29261	0.345063	-0.0720887	0.966531	35478	Adj p >= 0.05 in both
gukh	-0.133047	0.710326	-0.00406384	0.99727	53563	Adj p >= 0.05 in both
eIF1A	-0.157979	0.568215	0.00964039	0.99727	44260	Adj p >= 0.05 in both
msk	0.534231	0.0315438	-0.0159264	0.99727	44747	up in SFCs only
clumsy	-0.0171076	0.941764	-0.000273442	0.99727	35394	Adj p >= 0.05 in both
cav	0.122092	0.750137	0.046425	0.965206	42881	Adj p >= 0.05 in both
eIF5B	0.021415	0.957212	-0.013451	0.99727	44261	Adj p >= 0.05 in both
bonsai	-0.373632	0.208419	-0.0966154	0.826085	37587	Adj p >= 0.05 in both
bip2	0.0441525	0.908843	-0.171479	0.635013	43793	Adj p >= 0.05 in both
bip1	0.570968	0.131878	-0.00266172	0.99727	38891	Adj p >= 0.05 in both
antdh	1.6388	0.0273867	0.000881952	0.997907	32058	up in SFCs only
aft	-0.236837	0.492527	-0.0308485	0.99727	37034	Adj p >= 0.05 in both
X11L	0.417068	0.270032	0.0317795	0.99727	252671	Adj p >= 0.05 in both
Ugt35B1	0.369416	0.278983	-0.00790394	0.99727	41333	Adj p >= 0.05 in both
Ugt35A1	-0.69737	0.12436	0.0147002	0.99727	41334	Adj p >= 0.05 in both
Ubc10	-0.255952	0.362331	-0.0336351	0.99727	37035	Adj p >= 0.05 in both
Tsc1	0.738804	0.0161258	0.0750188	0.901467	42862	up in SFCs only
Traf4	-0.431675	0.274137	-0.0153844	0.99727	33638	Adj p >= 0.05 in both
Tom	-0.0398967	0.866316	0.018285	0.661366	39619	Adj p >= 0.05 in both
Tak1	0.0648414	0.860132	-0.00568876	0.99727	39659	Adj p >= 0.05 in both
Taf10b	-1.28661	0.000266949	-0.0868199	0.78832	33468	down in SFCs only
Mad1	0.234855	0.402131	0.0487151	0.99727	35954	Adj p >= 0.05 in both
2023-09-05	0.107615	0.764571	0.0729869	0.901467	43990	Adj p >= 0.05 in both
Sara	0.32192	0.310877	0.0529128	0.975182	44263	Adj p >= 0.05 in both
SAK	1.08852	0.0139351	0.0265549	0.99727	40384	up in SFCs only
RpL23A	-0.862735	0.0124182	-0.0156942	0.99727	38208	down in SFCs only
RpII33	-0.389251	0.256681	0.00719903	0.99727	34796	Adj p >= 0.05 in both
Rhp	-0.065269	0.87472	-0.00781941	0.99727	32531	Adj p >= 0.05 in both
RhoGAPp190	0.542819	0.182119	-0.00146637	0.99727	32743	Adj p >= 0.05 in both
Rgl	-0.142051	0.690007	-0.0308704	0.937686	44115	Adj p >= 0.05 in both
Rep	0.146928	0.703835	0.0516436	0.886772	37246	Adj p >= 0.05 in both
Pten	0.05101	0.907044	-0.0577709	0.904427	43991	Adj p >= 0.05 in both
Prosbeta3	-0.45837	0.119285	-0.0519408	0.990172	41079	Adj p >= 0.05 in both
Or43b	-0.0386076	0.930302	-0.0127934	0.99727	35743	Adj p >= 0.05 in both
Noa36	-0.470048	0.113297	-0.074615	0.914301	43384	Adj p >= 0.05 in both
Nipped-B	0.225926	0.438829	-0.238051	0.529253	3355136	Adj p >= 0.05 in both
NiPp1	0.0542734	0.899055	-0.0374727	0.99727	44748	Adj p >= 0.05 in both
Ndg	-0.097053	0.653906	-0.00529015	0.99727	36089	Adj p >= 0.05 in both
Dronc	0.193559	0.565714	-0.0229706	0.99727	39173	Adj p >= 0.05 in both
Mpcp2	0.204204	0.428172	0.0428418	0.99727	39587	Adj p >= 0.05 in both
Idgf4	0.668358	0.0719454	0.0429343	0.979615	31926	Adj p >= 0.05 in both
Hus1-like	-0.786576	0.0978207	-0.0237887	0.99727	40598	Adj p >= 0.05 in both
Hsc70Cb	0.386238	0.128464	0.121377	0.79147	39557	Adj p >= 0.05 in both
Su(var)2-HP2	0.6897	0.0302053	-0.0451567	0.996096	36621	up in SFCs only
HDAC6	0.651447	0.0514181	0.10456	0.749643	32461	Adj p >= 0.05 in both
Grip84	-0.0877168	0.813813	0.064598	0.904427	32946	Adj p >= 0.05 in both
Grip75	-0.083344	0.836691	0.0249986	0.99727	34441	Adj p >= 0.05 in both
Grip163	-0.0139715	0.977038	0.00994836	0.99727	39365	Adj p >= 0.05 in both
Grip128	-0.212809	0.433694	-0.0129459	0.99727	32478	Adj p >= 0.05 in both
Eaat2	-0.141388	0.341856	-0.00380825	0.99727	33247	Adj p >= 0.05 in both
Eaat1	0.651133	0.153758	-0.00920135	0.99727	34251	Adj p >= 0.05 in both
ear	0.309923	0.398074	-0.0621126	0.834993	44451	Adj p >= 0.05 in both
Drp1	-0.0528348	0.852886	0.232048	0.517407	33445	Adj p >= 0.05 in both
Dek	0.357444	0.341492	0.00490931	0.99727	47906	Adj p >= 0.05 in both
SPARC	0.0387	0.931452	0.0456696	0.958672	43230	Adj p >= 0.05 in both
CG1979	-0.137794	0.673949	-0.015025	0.99727	40837	Adj p >= 0.05 in both
Ass	0.288781	0.418057	0.0321404	0.99727	40812	Adj p >= 0.05 in both
CG1307	-0.251736	0.466735	-0.0415607	0.993009	40814	Adj p >= 0.05 in both
CG5704	-0.371859	0.320748	0.0180799	0.99727	48613	Adj p >= 0.05 in both
ADD1	0.170947	0.595237	0.0160361	0.99727	36278	Adj p >= 0.05 in both
hang	0.765559	0.0412342	-0.0340852	0.99727	32613	up in SFCs only
Pisd	0.198116	0.478443	0.0836019	0.909712	42849	Adj p >= 0.05 in both
CG8677	0.759997	0.0878539	-0.02264	0.99727	35397	Adj p >= 0.05 in both
Hmg-2	-0.217005	0.536359	-0.0045309	0.99727	37407	Adj p >= 0.05 in both
Fie	-0.00592989	0.985676	0.0206409	0.935737	38452	Adj p >= 0.05 in both
CG5707	-0.215546	0.497303	0.145249	0.656535	48422	Adj p >= 0.05 in both
Axn	0.205318	0.505985	-0.0195735	0.99727	43565	Adj p >= 0.05 in both
Apc2	-0.193937	0.533867	-0.0509469	0.983641	42871	Adj p >= 0.05 in both
Ady43A	0.262347	0.397618	-0.0618462	0.97446	44750	Adj p >= 0.05 in both
alpha-Man-IIb	0.0610865	0.868103	-0.00223396	0.99727	41913	Adj p >= 0.05 in both
Taz	-0.263689	0.436049	-0.0526951	0.958089	36405	Adj p >= 0.05 in both
tacc	0.0607161	0.865971	0.0968071	0.857395	40589	Adj p >= 0.05 in both
nes	0.171036	0.634711	-0.0194896	0.99727	40093	Adj p >= 0.05 in both
Cog2	0.0128528	0.978901	-0.0536021	0.968165	41870	Adj p >= 0.05 in both
MagR	-0.34331	0.246308	-0.0323602	0.99727	32513	Adj p >= 0.05 in both
IntS4	-0.107165	0.781673	0.0195468	0.99727	31793	Adj p >= 0.05 in both
Pop1	-0.343862	0.284533	-0.0240717	0.99727	31475	Adj p >= 0.05 in both
l(1)G0007	-0.554223	0.0585662	0.0278473	0.99727	32373	Adj p >= 0.05 in both
Agpat2	0.074198	0.852886	-0.0502885	0.969585	34176	Adj p >= 0.05 in both
fat-spondin	0.310371	0.411342	0.019471	0.99727	36919	Adj p >= 0.05 in both
drosha	0.0263718	0.951721	0.026267	0.99727	35747	Adj p >= 0.05 in both
CG6171	-0.460002	0.106974	-0.174618	0.623038	41872	Adj p >= 0.05 in both
CG7857	-0.028872	0.946934	0.000667211	0.998925	39671	Adj p >= 0.05 in both
mRpL18	-0.50916	0.11465	-0.071128	0.901291	36406	Adj p >= 0.05 in both
Yippee	-0.568564	0.10264	-0.054074	0.960907	32295	Adj p >= 0.05 in both
XRCC1	0.401232	0.203765	0.0386104	0.99727	31451	Adj p >= 0.05 in both
Ugt37B1	-0.000986952	0.994035	-0.015276	0.968629	53584	Adj p >= 0.05 in both
Tehao	-0.183362	0.242384	-0.00709692	0.99727	34761	Adj p >= 0.05 in both
Trap1	-0.237698	0.494364	0.0519992	0.954618	35559	Adj p >= 0.05 in both
Rad23	-0.0821126	0.820919	-0.0174612	0.99727	43785	Adj p >= 0.05 in both
Rad1	-0.0968461	0.799363	0.0190309	0.99727	33440	Adj p >= 0.05 in both
Nhe1	0.141803	0.709663	-0.0145937	0.99727	33167	Adj p >= 0.05 in both
Thd1	0.567534	0.19104	0.0129637	0.99727	43796	Adj p >= 0.05 in both
CG14777	0.10596	0.790354	-0.0294281	0.99727	31099	Adj p >= 0.05 in both
MED18	-0.7293	0.0341763	-0.0563198	0.9544	31140	down in SFCs only
CG11403	0.240295	0.510551	0.0428022	0.968629	31072	Adj p >= 0.05 in both
CG4325	-0.225689	0.530386	-0.0265627	0.993649	31167	Adj p >= 0.05 in both
CG13364	-1.28862	8.43361e-07	-0.0661173	0.958034	50364	down in SFCs only
STUB1	0.0253171	0.952151	-0.0635717	0.969585	34433	Adj p >= 0.05 in both
CSN5	-0.540847	0.0823246	-0.0176652	0.99727	42000	Adj p >= 0.05 in both
CSN4	-0.108191	0.766192	0.0358963	0.99727	35759	Adj p >= 0.05 in both
CSN3	0.151897	0.605688	0.349658	0.330499	40308	Adj p >= 0.05 in both
CSN1b	0.205212	0.467023	0.095044	0.875184	40063	Adj p >= 0.05 in both
Eb1	-0.0604711	0.866615	-0.0338406	0.99727	35584	Adj p >= 0.05 in both
Ugt36E1	-0.221463	0.531848	0.0318013	0.99727	35139	Adj p >= 0.05 in both
Ugt49B1	0.304589	0.410876	-0.0478514	0.786083	37420	Adj p >= 0.05 in both
ValRS	-0.243061	0.360637	0.154312	0.727045	45783	Adj p >= 0.05 in both
TyrRS	-0.472995	0.10569	0.00237053	0.998258	39829	Adj p >= 0.05 in both
ThrRS	-0.407187	0.118736	0.0791302	0.930366	45784	Adj p >= 0.05 in both
ProRS-m	-0.0863608	0.826406	-0.00476218	0.99727	38331	Adj p >= 0.05 in both
MetRS-m	-0.176102	0.618787	0.0363705	0.99727	41733	Adj p >= 0.05 in both
LysRS	-0.460526	0.0519429	0.0365209	0.99727	31904	Adj p >= 0.05 in both
LeuRS-m	0.517758	0.0867995	0.0682897	0.937686	38581	Adj p >= 0.05 in both
IleRS	-0.0161441	0.967067	0.296101	0.431143	45785	Adj p >= 0.05 in both
HisRS	-0.472	0.124077	-0.0225632	0.99727	32841	Adj p >= 0.05 in both
GlyRS	-0.865935	0.006021	-0.00993694	0.99727	39644	down in SFCs only
GlnRS	-0.45278	0.0738022	0.00271559	0.99727	45786	Adj p >= 0.05 in both
CysRS	-0.437542	0.161214	0.02351	0.99727	36784	Adj p >= 0.05 in both
ArgRS	0.0294182	0.936088	0.0486061	0.99727	32539	Adj p >= 0.05 in both
AlaRS	-0.665786	0.0127779	0.0373314	0.99727	34156	down in SFCs only
Manf	0.158846	0.618787	0.109913	0.798944	41983	Adj p >= 0.05 in both
Dyrk3	0.0079579	0.98635	-0.0778645	0.890788	3885567	Adj p >= 0.05 in both
Inx7	-0.0405472	0.92678	0.0271599	0.99727	33027	Adj p >= 0.05 in both
Inx2	0.204004	0.552302	-0.0126373	0.99727	31646	Adj p >= 0.05 in both
miple1	0.132836	0.566855	0.0045621	0.99727	38047	Adj p >= 0.05 in both
Kmn1	0.435837	0.254092	0.0196648	0.99727	32102	Adj p >= 0.05 in both
l(1)G0196	0.253445	0.319233	-0.00547761	0.99727	33137	Adj p >= 0.05 in both
l(1)G0193	0.0479925	0.896717	0.0331037	0.99727	31712	Adj p >= 0.05 in both
Gmap	0.139225	0.636855	0.00956304	0.99727	32483	Adj p >= 0.05 in both
Idh3a	-0.0604116	0.876766	-0.0893713	0.858207	32940	Adj p >= 0.05 in both
temp	0.0905872	0.795505	-0.0116768	0.99727	31212	Adj p >= 0.05 in both
CCT6	-0.181803	0.481743	0.145071	0.749643	32518	Adj p >= 0.05 in both
l(1)G0020	0.122762	0.658078	0.00249726	0.997711	31811	Adj p >= 0.05 in both
l(1)G0004	-0.728435	0.0168467	-0.0205647	0.99727	33033	down in SFCs only
Rip11	-0.010457	0.978838	-0.0270636	0.99727	32850	Adj p >= 0.05 in both
Kap-alpha3	0.287589	0.258168	0.00626074	0.99727	41158	Adj p >= 0.05 in both
jim	0.412041	0.284217	-0.00426425	0.99727	43924	Adj p >= 0.05 in both
fz4	0.237241	0.431201	-0.0171443	0.99727	31659	Adj p >= 0.05 in both
fz3	-0.0283716	0.944792	-0.0233435	0.979615	31023	Adj p >= 0.05 in both
bgm	1.05363	1.37587e-06	0.416569	0.182735	44117	up in SFCs only
Amph	0.531257	0.147083	0.00148147	0.997907	36383	Adj p >= 0.05 in both
Tim9b	0.017476	0.957138	-0.000970644	0.99727	3772213	Adj p >= 0.05 in both
Tim8	-0.136812	0.642012	-0.0133747	0.99727	32081	Adj p >= 0.05 in both
Tim10	0.0123911	0.980399	-0.0037199	0.99727	37478	Adj p >= 0.05 in both
Stam	-0.0897788	0.816552	-0.0066216	0.99727	34505	Adj p >= 0.05 in both
Six4	-2.04617	4.84977e-07	-0.107752	0.550713	40297	down in SFCs only
RecQ5	0.293519	0.397618	0.0367537	0.99727	39594	Adj p >= 0.05 in both
MRG15	-0.0660469	0.862987	-0.0487672	0.981673	41850	Adj p >= 0.05 in both
Dnz1	0.00260494	0.997688	-0.036626	0.99727	34503	Adj p >= 0.05 in both
D12	-0.153794	0.656372	-0.0363328	0.99727	34172	Adj p >= 0.05 in both
wdb	0.205018	0.507494	0.098769	0.822963	43312	Adj p >= 0.05 in both
AdSS	0.387185	0.0949826	0.115455	0.826085	42466	Adj p >= 0.05 in both
Smyd4-4	0.516566	0.19421	0.0682082	0.77563	36299	Adj p >= 0.05 in both
epsilonCOP	-0.577952	0.0581783	-0.0316354	0.99727	33908	Adj p >= 0.05 in both
Madm	-0.0547467	0.894674	0.00398577	0.99727	40710	Adj p >= 0.05 in both
CG2061	0.180556	0.533662	0.0804928	0.904427	32042	Adj p >= 0.05 in both
wde	0.347417	0.199048	-0.0665465	0.943268	36133	Adj p >= 0.05 in both
spd-2	0.0650848	0.867539	0.0678181	0.947527	39850	Adj p >= 0.05 in both
CG11970	0.0519233	0.898412	-0.0179016	0.99727	41072	Adj p >= 0.05 in both
CG8878	0.504899	0.105424	0.0382918	0.99727	36302	Adj p >= 0.05 in both
Rab3-GAP	0.0294023	0.948747	0.00908846	0.99727	34626	Adj p >= 0.05 in both
EDTP	0.391472	0.212463	0.0184236	0.99727	36959	Adj p >= 0.05 in both
CG1344	-0.0197832	0.966497	-0.0575729	0.97446	35500	Adj p >= 0.05 in both
Tnks	0.0502673	0.903273	0.017136	0.99727	43095	Adj p >= 0.05 in both
TBCD	-0.352303	0.336735	0.0321035	0.99727	33389	Adj p >= 0.05 in both
CG10254	0.49723	0.0223092	0.131119	0.791945	42793	up in SFCs only
ana2	-0.131224	0.701429	-0.0434463	0.988768	35878	Adj p >= 0.05 in both
CG1024	-0.0162086	0.973702	0.0133553	0.99727	40789	Adj p >= 0.05 in both
CG7115	0.601723	0.0239389	0.0265471	0.99727	34069	up in SFCs only
Wdr24	-0.400719	0.283739	-0.00108654	0.997907	43505	Adj p >= 0.05 in both
CG3679	0.38644	0.290297	-0.026844	0.99727	32591	Adj p >= 0.05 in both
CG3909	-0.40736	0.221878	-0.0497741	0.97446	41226	Adj p >= 0.05 in both
LTV1	-0.352013	0.226626	0.114666	0.826085	36146	Adj p >= 0.05 in both
Ublcp1	-0.133018	0.691876	0.0675328	0.940393	42726	Adj p >= 0.05 in both
goe	-0.149473	0.692463	0.0240294	0.99727	32660	Adj p >= 0.05 in both
tapas	-0.305087	0.328741	-0.116768	0.77563	37304	Adj p >= 0.05 in both
CG7139	0.296217	0.368218	-0.00365736	0.99727	40448	Adj p >= 0.05 in both
botv	0.397106	0.302448	-0.0167003	0.99727	37198	Adj p >= 0.05 in both
[truncated: 7,207 more rows]
