# Supplementary material for: Multi-modal comparison of molecular programs driving nurse cell death and clearance in Drosophila melanogaster oogenesis
Source: PLoS Genet. 2025 Jan 3;21(1):e1011220. doi: 10.1371/journal.pgen.1011220 (PMC11734916; doi:10.1371/journal.pgen.1011220)
Supplement: S5 Table — Raw data for Figs 5C, Fig 6C, and 7H showing number of stage 14 egg chambers categorized by the number of PNCN in genotypes listed in Table 1 are summarized in sheet 1 and raw data for Figs 6K and S3G Fig showing % mid-stage death per ovariole are summarized in sheet 2. (XLSX) [file pgen.1011220.s008.xlsx]

## Sheet: PNCN
Genotype	0	1 to 3 PNCN	4 to 6 PNCN	7-9 PNCN	10-12 PNCN	13-15 PNCN	Figure	Stock ( Allele)
GR1 > Act79B RNAi	310	12	0	0	0	0	fig 5c	36857 (HMS00303)
GR1 > Act79B RNAi	20	0	0	0	0	0	fig 5c	36857 (HMS00303)
GR1 > Act79B RNAi	33	1	0	0	0	0	fig 5c	36857 (HMS00303)
GR1 > alphaTry RNAi	87	17	0	0	0	0	fig 7h	51824 (HMC03396)
GR1 > alphaTry RNAi	20	0	0	0	0	0	fig 7h	51824 (HMC03396)
GR1 > alphaTry RNAi	87	17	0	0	0	0	fig 7h	51824 (HMC03396)
GR1 > BomS1 RNAi	19	15	0	0	0	0	fig 6c	42599 (HMS02431)
GR1 > BomS1 RNAi	8	13	5	3	0	0	fig 6c	42599 (HMS02431)
GR1 > BomS1 RNAi	52	28	4	1	0	0	fig 6c	42599 (HMS02431)
GR1 > BomS3 RNAi	32	9	0	0	0	0	fig 6c	29214 (GD14501)
GR1 > BomS3 RNAi	111	2	0	0	0	0	fig 6c	29214 (GD14501)
GR1 > BomS3 RNAi	155	2	0	0	0	0	fig 6c	29214 (GD14501)
GR1 > CG11600 RNAi	24	8	0	0	0	0	None	66927 (HMS05393)
GR1 > CG12398 RNAi	30	10	0	0	0	0	None	62837 (HMJ23931)
GR1 > CG13998 RNAi	18	14	3	1	0	0	fig 7h	34599 (HMS01073)
GR1 > CG13998 RNAi	38	18	1	0	0	0	fig 7h	34599 (HMS01073)
GR1 > CG13998 RNAi	41	21	7	0	1	0	fig 7h	34599 (HMS01073)
GR1 > CG14259 RNAi	40	10	2	0	0	0	None	57196 (HMC04578)
GR1 > CG14645 RNAi	160	39	1	0	0	0	None	60068 (HMC05061)
GR1 > CG31659 RNAi	55	25	0	0	0	0	None	57203 (HMC04586)
GR1 > CG31997 RNAi	43	11	1	0	0	0	None	57517 (HMC04832
GR1 > CG3397 RNAi	41	19	2	0	0	0	fig 7h	44115 (HMS02837)
GR1 > CG3397 RNAi	26	15	2	0	0	0	fig 7h	44115 (HMS02837)
GR1 > CG3397 RNAi	15	4	0	0	0	0	fig 7h	44115 (HMS02837)
GR1 > CG6403 RNAi	52	3	0	0	0	0	None	55983 (HMC04279)
GR1 > cue RNAi	9	4	6	8	5	2	fig 5c	36875 (GL01033)
GR1 > cue RNAi	10	3	10	10	7	0	fig 5c	36875 (GL01033)
GR1 > cue RNAi	15	2	7	8	6	1	fig 5c	36875 (GL01033)
GR1 > Dad RNAi	67	10	0	0	0	0	fig 7h	33759 (HMS01102)
GR1 > Dad RNAi	40	6	0	0	0	0	fig 7h	33759 (HMS01102)
GR1 > Dad RNAi	80	0	4	0	0	0	fig 7h	33759 (HMS01102)
GR1 > Drs RNAi	28	12	0	0	0	0	fig 6c	55391 (HMC04079)
GR1 > Drs RNAi	27	18	1	0	1	0	fig 6c	55391 (HMC04079)
GR1 > Drs RNAi	26	9	0	0	0	0	fig 6c	55391 (HMC04079)
GR1 > Drsl4 RNAi	76	25	0	0	0	0	None	57186 (HMC04568)
GR1 > GstD1 RNAi	32	42	6	0	0	1	fig 7h	77338 (HMS05925)
GR1 > GstD1 RNAi	10	1	0	0	0	0	fig 7h	77338 (HMS05925)
GR1 > GstD1 RNAi	20	25	0	0	0	0	fig 7h	77338 (HMS05925)
GR1 > GstD10 RNAi	73	40	4	0	0	0	fig 7h	64678 (HMC05713)
GR1 > GstD10 RNAi	37	7	0	0	0	0	fig 7h	64678 (HMC05713)
GR1 > GstD10 RNAi	45	6	0	0	0	0	fig 7h	64678 (HMC05713)
GR1 > GstD10 RNAi	44	19	1	0	0	0	fig 7h	64678 (HMC05713)
GR1 > GstD2 RNAi	41	29	3	0	0	0	fig 7h	77361 (HMS05960)
GR1 > GstD2 RNAi	9	11	0	0	0	0	fig 7h	77361 (HMS05960)
GR1 > GstD2 RNAi	8	8	0	0	0	0	fig 7h	77361 (HMS05960)
GR1 > GstD3 RNAi	0	6	17	28	22	13	fig 7h	48849 (GD17132)
GR1 > GstD3 RNAi	43	53	29	11	5	5	fig 7h	48849 (GD17132)
GR1 > GstD3 RNAi	38	39	36	19	5	3	fig 7h	48849 (GD17132)
GR1 > GstD7 RNAi	64	69	3	1	0	0	fig 7h	65961 (HMC06239)
GR1 > GstD7 RNAi	73	30	1	0	0	0	fig 7h	65961 (HMC06239)
GR1 > GstD7 RNAi	23	4	1	0	0	0	fig 7h	65961 (HMC06239)
GR1 > Hsp23 OE	119	25	6	0	0	0	fig 7h	30541*
GR1 > Hsp23 OE	98	60	13	5	0	0	fig 7h	30541*
GR1 > Hsp23 OE	217	80	19	6	0	0	fig 7h	30541*
GR1 > IMPPP RNAi	11	8	1	0	0	0	None	28540 (HM05026)
GR1 > LBR RNAi	94	23	0	0	0	0	None	53269 (HMC02426)
GR1 > LBR RNAi	30	10	0	0	0	0	None	53269 (HMC02426)
GR1 > LexARNAi	53	1	0	0	0	0	fig 7h	67946
GR1 > LexARNAi	20	1	0	0	0	0	fig 7h	67946
GR1 > LexARNAi	63	3	0	0	0	0	fig 7h	67946
GR1 > Listericin OE	47	41	0	0	0	0	None	33058
GR1 > magu RNAi	121	26	6	1	0	0	fig 7h	41641 (GL01223)
GR1 > magu RNAi	50	30	4	0	0	0	fig 7h	41641 (GL01223)
GR1 > magu RNAi	70	10	0	1	0	0	fig 7h	41641 (GL01223)
GR1 > Mur18B RNAi	50	13	0	0	0	0	None	56957 (HMC04397)
GR1 > Mur18B RNAi	45	25	0	0	0	0	None	56957 (HMC04397)
GR1 > Nach RNAi (27262)	55	14	3	0	0	0	fig 7h	27262 (JF02566)
GR1 > Nach RNAi (27262)	47	14	3	0	0	0	fig 7h	27262 (JF02566)
GR1 > Nach RNAi (62894)	52	23	5	0	0	0	fig 7h	62894 (HMJ24134)
GR1 > Nach RNAi (62894)	51	19	8	0	0	0	fig 7h	62894 (HMJ24134)
GR1 > Nach RNAi (62894)	47	17	2	1	0	0	fig 7h	62894 (HMJ24134)
GR1 > Npc2a RNAi	9	8	0	0	0	0	None	38237 (HMS01681)
GR1 > Npc2a RNAi	35	22	0	0	0	0	None	38237 (HMS01681)
GR1 > numb RNAi	186	5	0	0	0	0	None	35045 (HMS01459)
GR1 > numb RNAi	100	2	0	0	0	0	None	35045 (HMS01459)
GR1 > PGRP-LC RNAi	10	17	6	0	0	1	fig 6c	33383 (HMS00259)
GR1 > PGRP-LC RNAi	8	15	3	2	0	0	fig 6c	33383 (HMS00259)
GR1 > PGRP-LC RNAi	40	15	5	2	0	0	fig 6c	33383 (HMS00259)
GR1 > PGRP-SD RNAi	30	13	1	1	1	0	fig 6c	60904 (HMJ22903)
GR1 > PGRP-SD RNAi	33	12	5	0	0	0	fig 6c	60904 (HMJ22903)
GR1 > PGRP-SD RNAi	39	12	3	0	0	0	fig 6c	60904 (HMJ22903)
GR1 > Plekhm1 RNAi	84	15	0	0	0	0	fig 7h	42065 (GD11978)
GR1 > Plekhm1 RNAi	35	3	0	0	0	0	fig 7h	42065 (GD11978)
GR1 > Plekhm1 RNAi	103	15	2	0	0	0	fig 7h	42065 (GD11978)
GR1 > Plekhm1 RNAi	33	22	5	1	0	0	fig 7h	42065 (GD11978)
GR1 > Plekhm1 RNAi	11	7	0	0	0	0	fig 7h	42065 (GD11978)
GR1 > Prosalpha3 RNAi	4	12	1	1	1	3	fig 7h	77145 (HMS05889)
GR1 > Prosalpha3 RNAi	10	15	4	1	1	4	fig 7h	77145 (HMS05889)
GR1 > Prosalpha3 RNAi	0	13	8	5	6	3	fig 7h	77145 (HMS05889)
GR1 > Scp1	25	9	1	2	0	0	fig 5c	31957 (JF02573)
GR1 > Scp1	40	13	2	0	0	0	fig 5c	31957 (JF02573)
GR1 > Scp1	30	10	2	2	0	0	fig 5c	31957 (JF02573)
GR1 > senju RNAi	71	1	0	0	0	0	None	13399 (GD902)
GR1 > thetaTry RNAi	65	5	0	0	0	0	None	53362 (HMC03591
GR1 > thetaTry RNAi	60	10	0	0	0	0	None	53362 (HMC03591
GR1 > thetaTry RNAi	40	0	0	0	0	0	None	53362 (HMC03591
GR1 > Tm1 RNAi	51	14	0	0	0	0	fig 5c	43542 (GL01518)
GR1 > Tm1 RNAi	40	10	0	0	0	0	fig 5c	43542 (GL01518)
GR1 > Tm1 RNAi	45	11	0	0	0	0	fig 5c	43542 (GL01518)
GR1 > to OE	15	3	0	0	0	0	none	27646*
GR1 > Totc RNAi	105	41	0	0	0	0	none	62159 (HMC05166)
GR1 > TpnC41C	89	77	8	1	0	0	fig 5c	80889 (GS04793)
GR1 > TpnC41C	70	60	15	2	0	0	fig 5c	80889 (GS04793)
GR1 > TpnC41C	50	54	6	1	0	0	fig 5c	80889 (GS04793)
GR1 > Unc115b RNAi	25	19	2	0	0	0	fig 5c	40839 (HMS02005)
GR1 > Unc115b RNAi	20	15	2	0	0	0	fig 5c	40839 (HMS02005)
GR1 > Unc115b RNAi	24	11	3	0	0	0	fig 5c	40839 (HMS02005)
GR1 > Vps25 RNAi	0	2	0	1	6	11	fig 7h	26286
GR1 > Vps25 RNAi	68	3	0	0	0	0	None	54831
GR1 > wat RNAi	82	16	0	0	0	0	None	67801 (HMS05639)
GR1 > wat RNAi	100	20	1	0	0	0	None	67801 (HMS05639)
LysB-Pdelta	24	20	1	0	0	0	fig 7h	Marra A et al . 2021
LysB-Pdelta	124	10	0	1	0	0	fig 7h	Marra A et al . 2021
LysB-Pdelta	24	20	1	0	0	0	fig 7h	Marra A et al . 2021

## Sheet: Midstage Death
Sample	Well fed (C ) or Starved (S)	Date	Germaria	MD	%MD/Ovariole
Hsp23 RNAi	S	2023-02-23	234	58	24.7863
	S	2023-02-23	198	36	18.1818
	C	2024-01-05	132	3	2.27273
	C	2024-01-12	82	1	1.21951
JonB25ii RNAi	S	2023-02-23	288	79	27.4306
Npc2c RNAi	S	2023-02-23	221	53	23.9819
His2B RNAi	S	2023-02-23	131	54	41.2214
	S	2023-05-24	83	12	14.4578
	S	2023-08-24	121	45	37.1901
	C	2023-05-24	134	17	12.6866
	C	2024-01-12	113	43	38.0531
	C	2024-01-18	98	14	14.2857
AttD RNAi	S	2023-02-23	157	56	35.6688
	S	2023-05-24	184	32	17.3913
	S	2023-08-24	126	43	34.127
	C	2023-05-24	123	3	2.43902
	C	2024-01-24	148	33	22.2973
	C				#DIV/0!
lexA RNAi	S	2023-02-23	174	43	24.7126
	S	2023-05-24	128	27	21.0938
	S	2023-08-30	145	30	20.6897
	C	2023-05-24	72	2	2.77778
	C	2023-11-01	158	7	4.43038
	C	2023-11-01	164	13	7.92683
Hsp23 OE	S	2023-06-22	202	68	33.6634
	S	2023-09-20	146	45	30.8219
	S	2023-11-01	132	36	27.2727
	C	2023-06-22	98	3	3.06122
	C				#DIV/0!
	C				#DIV/0!
CG31926 RNAi	S	2023-08-24	138	30	21.7391
CG17633 RNAi	S	2023-08-24	160	27	16.875
CG6508 RNAi	S	2023-09-20	125	32	25.6
Lsp1beta RNAi	S	2023-06-22	187	55	29.4118
	S	2023-10-12	153	46	30.0654
	S	2023-10-13	155	43	27.7419
	C	2023-06-22	119	13	10.9244
	C	2024-01-23	166	29	17.4699
	C	2024-01-24	209	6	2.87081
CG6277 RNAi	S	2023-06-22	219	69	31.5068
	S	2023-10-13	166	47	28.3133
	S	2023-10-20	140	36	25.7143
	C	2023-06-22	105	0	0
	C	2024-01-23	113	5	4.42478
	C	2024-01-24	185	4	2.16216
CG10163 RNAi	C	2023-06-22	210	28	13.3333
	C	2023-08-24	136	12	8.82353
	C	2023-10-18	162	17	10.4938
	S	2023-06-22	236	92	38.9831
	S	2024-01-04	214	71	33.1776
	S	2024-01-05	173	54	31.2139
